# Supplementary material for: Performance measurement of ESG-themed megatrend investments in global equity markets using pure factor portfolios methodology
Source: PLoS One. 2020 Dec 22;15(12):e0244225. doi: 10.1371/journal.pone.0244225 (PMC7755284; doi:10.1371/journal.pone.0244225)
Supplement: S1 File — (XLSX) [file pone.0244225.s001.xlsx]

## Sheet: MXWD members
2014	2015	2016	2017	2018	2019	MXWD (30th June)
AAPL UW Equity	AAPL UW Equity	AAPL UW Equity	AAPL UW Equity	AAPL UW Equity	MSFT UW Equity
XOM UN Equity	XOM UN Equity	XOM UN Equity	MSFT UW Equity	MSFT UW Equity	AAPL UW Equity
MSFT UW Equity	MSFT UW Equity	MSFT UW Equity	AMZN UW Equity	AMZN UW Equity	AMZN UW Equity
JNJ UN Equity	WFC UN Equity	JNJ UN Equity	JNJ UN Equity	FB UW Equity	FB UW Equity
GE UN Equity	JNJ UN Equity	GE UN Equity	FB UW Equity	JPM UN Equity	JNJ UN Equity
WFC UN Equity	GE UN Equity	AMZN UW Equity	XOM UN Equity	GOOG UW Equity	JPM UN Equity
NESN SW Equity	JPM UN Equity	T UN Equity	JPM UN Equity	XOM UN Equity	GOOG UW Equity
CVX UN Equity	NESN SW Equity	FB UW Equity	GOOG UW Equity	GOOGL UW Equity	XOM UN Equity
JPM UN Equity	NOVN SW Equity	NESN SW Equity	GOOGL UW Equity	JNJ UN Equity	GOOGL UW Equity
PG UN Equity	PG UN Equity	PG UN Equity	NESN SW Equity	700 HK Equity	NESN SE Equity
ROG SW Equity	PFE UN Equity	WFC UN Equity	WFC UN Equity	BAC UN Equity	V UN Equity
NOVN SW Equity	ROG SW Equity	JPM UN Equity	BAC UN Equity	WFC UN Equity	BRK/B UN Equity
VZ UN Equity	VZ UN Equity	VZ UN Equity	GE UN Equity	CVX UN Equity	PG UN Equity
HSBA LN Equity	T UN Equity	PFE UN Equity	T UN Equity	NESN SE Equity	BAC UN Equity
PFE UN Equity	DIS UN Equity	GOOG UW Equity	PG UN Equity	V UN Equity	700 HK Equity
T UN Equity	7203 JT Equity	GOOGL UW Equity	BRK/B UN Equity	BRK/B UN Equity	DIS UN Equity
IBM UN Equity	CVX UN Equity	CVX UN Equity	005930 KP Equity	UNH UN Equity	T UN Equity
MRK UN Equity	BAC UN Equity	NOVN SW Equity	700 HK Equity	T UN Equity	MA UN Equity
KO UN Equity	GILD UW Equity	KO UN Equity	PFE UN Equity	INTC UW Equity	BABA UN Equity
7203 JT Equity	FB UW Equity	ROG SW Equity	CVX UN Equity	HD UN Equity	CSCO UW Equity
GOOG UW Equity	HSBA LN Equity	BRK/B UN Equity	HD UN Equity	PFE UN Equity	PFE UN Equity
GOOGL UW Equity	AMZN UW Equity	HD UN Equity	NOVN SW Equity	BABA UN Equity	CVX UN Equity
BP/ LN Equity	C UN Equity	MRK UN Equity	C UN Equity	VZ UN Equity	VZ UN Equity
BAC UN Equity	KO UN Equity	CMCSA UW Equity	CMCSA UW Equity	CSCO UW Equity	HD UN Equity
RDSA LN Equity	MRK UN Equity	PM UN Equity	HSBA LN Equity	005930 KP Equity	UNH UN Equity
FP FP Equity	GOOG UW Equity	INTC UW Equity	KO UN Equity	PG UN Equity	MRK UN Equity
SLB UN Equity	BRK/B UN Equity	PEP UN Equity	PM UN Equity	HSBA LN Equity	INTC UW Equity
INTC UW Equity	GOOGL UW Equity	DIS UN Equity	VZ UN Equity	BA UN Equity	KO UN Equity
ORCL UN Equity	IBM UN Equity	CSCO UW Equity	ROG SW Equity	MA UN Equity	WFC UN Equity
005930 KP Equity	HD UN Equity	V UN Equity	UNH UN Equity	KO UN Equity	NOVN SE Equity
C UN Equity	INTC UW Equity	IBM UN Equity	MRK UN Equity	2330 TT Equity	ROG SE Equity
DIS UN Equity	ORCL UN Equity	BAC UN Equity	V UN Equity	C UN Equity	BA UN Equity
BRK/B UN Equity	CSCO UW Equity	MO UN Equity	2330 TT Equity	NFLX UW Equity	005930 KP Equity
PEP UN Equity	PEP UN Equity	UNH UN Equity	DIS UN Equity	NOVN SE Equity	CMCSA UW Equity
QCOM UW Equity	V UN Equity	7203 JT Equity	PEP UN Equity	MRK UN Equity	2330 TT Equity
PM UN Equity	CMCSA UW Equity	ORCL UN Equity	INTC UW Equity	RDSA LN Equity	PEP UW Equity
GSK LN Equity	005930 KP Equity	700 HK Equity	BABA UN Equity	DIS UN Equity	HSBA LN Equity
CSCO UW Equity	PM UN Equity	005930 KP Equity	CSCO UW Equity	ROG SE Equity	C UN Equity
GILD UW Equity	BP/ LN Equity	C UN Equity	ORCL UN Equity	PEP UW Equity	WMT UN Equity
AMZN UW Equity	CVS UN Equity	2330 TT Equity	MO UN Equity	DD UN Equity	NFLX UW Equity
SAN FP Equity	SAN FP Equity	BMY UN Equity	IBM UN Equity	CMCSA UW Equity	MCD UN Equity
FB UW Equity	AMGN UW Equity	MDT UN Equity	7203 JT Equity	BP/ LN Equity	ABT UN Equity
SAN SQ Equity	UNH UN Equity	HSBA LN Equity	MCD UN Equity	7203 JT Equity	RDSA LN Equity
CBA AT Equity	BAYN GY Equity	BATS LN Equity	BATS LN Equity	FP FP Equity	ADBE UW Equity
WMT UN Equity	ABBV UN Equity	WMT UN Equity	AMGN UW Equity	ABBV UN Equity	ORCL UN Equity
BAYN GY Equity	WMT UN Equity	AMGN UW Equity	MMM UN Equity	ORCL UN Equity	7203 JT Equity
CMCSA UW Equity	AGN UN Equity	RDSA LN Equity	MDT UN Equity	NVDA UW Equity	BP/ LN Equity
HD UN Equity	2330 TT Equity	GILD UW Equity	RDSA LN Equity	RDSB LN Equity	SAP GY Equity
BATS LN Equity	BMY UN Equity	SLB UN Equity	WMT UN Equity	IBM UN Equity	FP FP Equity
BHP AT Equity	SLB UN Equity	MCD UN Equity	MA UN Equity	WMT UN Equity	MDT UN Equity
BAS GY Equity	RDSA LN Equity	BP/ LN Equity	ABBV UN Equity	PM UN Equity	1299 HK Equity
RDSB LN Equity	CBA AT Equity	FP FP Equity	FP FP Equity	MCD UN Equity	PYPL UW Equity
V UN Equity	MDT UN Equity	MMM UN Equity	BA UN Equity	AMGN UW Equity	HON UN Equity
COP UN Equity	FP FP Equity	CVS UN Equity	BP/ LN Equity	ADBE UW Equity	RDSB LN Equity
SIE GY Equity	NOVOB DC Equity	ABI BB Equity	SAN FP Equity	GE UN Equity	IBM UN Equity
2330 TT Equity	QCOM UW Equity	GSK LN Equity	CBA AT Equity	MMM UN Equity	UNP UN Equity
RY CT Equity	700 HK Equity	RDSB LN Equity	RY CT Equity	MDT UN Equity	PM UN Equity
UTX UN Equity	GSK LN Equity	ABBV UN Equity	BAYN GY Equity	BATS LN Equity	MC FP Equity
MCD UN Equity	SAN SQ Equity	NOVOB DC Equity	SIE GY Equity	SAP GY Equity	ACN UN Equity
WBC AT Equity	BATS LN Equity	SAN FP Equity	GSK LN Equity	UNP UN Equity	TMO UN Equity
TD CT Equity	MMM UN Equity	CBA AT Equity	SAP GY Equity	NPN SJ Equity	COST UW Equity
AZN LN Equity	ABI BB Equity	AGN UN Equity	CELG UW Equity	RY CT Equity	CRM UN Equity
ABI BB Equity	MO UN Equity	RY CT Equity	RDSB LN Equity	TXN UW Equity	AMGN UW Equity
NOVOB DC Equity	VOD LN Equity	MA UN Equity	SAN SQ Equity	HON UN Equity	RY CT Equity
UNP UN Equity	BIIB UW Equity	HON UN Equity	HON UN Equity	MO UN Equity	AVGO UW Equity
AXP UN Equity	MA UN Equity	SBUX UW Equity	TD CT Equity	TD CT Equity	LIN UN Equity
MMM UN Equity	BA UN Equity	BAYN GY Equity	UTX UN Equity	ABT UN Equity	TXN UW Equity
DAI GY Equity	CELG UW Equity	BA UN Equity	AVGO UW Equity	1299 HK Equity	ABBV UN Equity
BA UN Equity	8306 JT Equity	UTX UN Equity	BMY UN Equity	NKE UN Equity	TD CT Equity
ABBV UN Equity	MCD UN Equity	VOD LN Equity	GILD UW Equity	SIE GY Equity	UTX UN Equity
AMGN UW Equity	UTX UN Equity	QCOM UW Equity	BKNG UW Equity	ACN UN Equity	NPN SJ Equity
CVS UN Equity	RY CT Equity	TD CT Equity	SLB UN Equity	GSK LN Equity	NKE UN Equity
VOD LN Equity	DAI GY Equity	BABA UN Equity	ALV GY Equity	AVGO UW Equity	SBUX UW Equity
ANZ AT Equity	AIG UN Equity	LLY UN Equity	UNA NA Equity	BAYN GY Equity	DGE LN Equity
MO UN Equity	UNP UN Equity	SIE GY Equity	UNP UN Equity	BKNG UW Equity	AZN LN Equity
OXY UN Equity	LLY UN Equity	CELG UW Equity	1299 HK Equity	UTX UN Equity	CBA AT Equity
BNS CT Equity	GS UN Equity	WBA UW Equity	USB UN Equity	PYPL UW Equity	ALV GY Equity
UNH UN Equity	BAS GY Equity	UNA NA Equity	NPN SJ Equity	CBA AT Equity	MMM UN Equity
DGE LN Equity	SBUX UW Equity	AZN LN Equity	BAS GY Equity	CRM UN Equity	GSK LN Equity
BMY UN Equity	SIE GY Equity	NKE UN Equity	SBUX UW Equity	MC FP Equity	LLY UN Equity
USB UN Equity	AZN LN Equity	UPS UN Equity	AZN LN Equity	GILD UW Equity	NEE UN Equity
700 HK Equity	1299 HK Equity	UNP UN Equity	ABI BB Equity	SLB UN Equity	SAN FP Equity
8306 JT Equity	941 HK Equity	SAP GY Equity	ABT UN Equity	COST UW Equity	NVDA UW Equity
ALV GY Equity	TD CT Equity	WBC AT Equity	CVS UN Equity	ALV GY Equity	LMT UN Equity
AIG UN Equity	UBSG SW Equity	LOW UN Equity	LLY UN Equity	SAN FP Equity	QCOM UW Equity
MA UN Equity	WBC AT Equity	1299 HK Equity	QCOM UW Equity	BMY UN Equity	GE UN Equity
BBVA SQ Equity	USB UN Equity	MDLZ UW Equity	AGN UN Equity	939 HK Equity	SIE GY Equity
BIIB UW Equity	939 HK Equity	ACN UN Equity	8306 JT Equity	DGE LN Equity	DHR UN Equity
UPS UN Equity	LLOY LN Equity	941 HK Equity	BNP FP Equity	BAS GY Equity	AMT UN Equity
NAB AT Equity	HON UN Equity	USB UN Equity	GS UN Equity	AZN LN Equity	ASML NA Equity
LLOY LN Equity	COP UN Equity	BAS GY Equity	WBC AT Equity	SAN SQ Equity	MO UN Equity
GS UN Equity	NKE UN Equity	DGE LN Equity	NKE UN Equity	UNA NA Equity	UNAT NA Equity
BG/ LN Equity	ABT UN Equity	COST UW Equity	NVDA UW Equity	LLY UN Equity	AXP UN Equity
BNP FP Equity	WBA UW Equity	LMT UN Equity	TWX UN Equity	TMO UN Equity	NOVOB DC Equity
9984 JT Equity	DGE LN Equity	SPG UN Equity	NOVOB DC Equity	QCOM UW Equity	GILD UW Equity
UNA NA Equity	TWX UN Equity	NPN SJ Equity	ACN UN Equity	NOVOB DC Equity	BHP AT Equity
SAP GY Equity	AXP UN Equity	ALV GY Equity	TXN UW Equity	COP UN Equity	BKNG UW Equity
TEF SQ Equity	ALV GY Equity	RB/ LN Equity	1697067D UN Equity	ASML NA Equity	939 HK Equity
CELG UW Equity	BHC CT Equity	TXN UW Equity	UPS UN Equity	CAT UN Equity	AIR FP Equity
ENI IM Equity	KMI UN Equity	DHR UN Equity	VOD LN Equity	BHP AT Equity	LOW UN Equity
CAT UN Equity	RDSB LN Equity	CL UN Equity	DGE LN Equity	GS UN Equity	BATS LN Equity
HON UN Equity	ANZ AT Equity	BKNG UW Equity	BNS CT Equity	LOW UN Equity	USB UN Equity
BHP LN Equity	SAP GY Equity	ULVR LN Equity	LMT UN Equity	NEE UN Equity	9984 JT Equity
RIO LN Equity	UPS UN Equity	AIG UN Equity	CHTR UW Equity	USB UN Equity	CAT UN Equity
UBSN SW Equity	UNA NA Equity	AVGO UW Equity	WBA UW Equity	ABI BB Equity	MDLZ UW Equity
WBA UN Equity	MDLZ UW Equity	CB UN Equity	COST UW Equity	LMT UN Equity	SAN SQ Equity
MON UN Equity	BARC LN Equity	NEE UN Equity	ADBE UW Equity	WBC AT Equity	BMY UN Equity
HPQ UN Equity	NAB AT Equity	DUK UN Equity	1715651D UN Equity	UPS UN Equity	ENB CT Equity
MDLZ UW Equity	BHP AT Equity	BNS CT Equity	DAI GY Equity	EOG UN Equity	ANTM UN Equity
EOG UN Equity	EBAY UW Equity	TMO UN Equity	MC FP Equity	AXP UN Equity	ADP UW Equity
MDT UN Equity	LOW UN Equity	TWX UN Equity	ULVR LN Equity	BNP FP Equity	UPS UN Equity
F UN Equity	ESRX UW Equity	ABT UN Equity	TMO UN Equity	SBUX UW Equity	OR FP Equity
ABT UN Equity	BNP FP Equity	OXY UN Equity	CB UN Equity	ULVR LN Equity	CVS UN Equity
SU CT Equity	INGA NA Equity	DAI GY Equity	LOW UN Equity	AIR FP Equity	RIO LN Equity
BKNG UW Equity	TEF SQ Equity	9433 JT Equity	RB/ LN Equity	BNS CT Equity	CME UW Equity
TWX UN Equity	BNS CT Equity	1715651D UN Equity	INGA NA Equity	8306 JT Equity	COP UN Equity
CL UN Equity	NPN SJ Equity	GS UN Equity	9984 JT Equity	BIDU UW Equity	ULVR LN Equity
LLY UN Equity	BBVA SQ Equity	SAB LN Equity	MDLZ UW Equity	SU CT Equity	SYK UN Equity
1697067D UN Equity	PRU LN Equity	8306 JT Equity	NEE UN Equity	RIO LN Equity	WBC AT Equity
EBAY UW Equity	ACN UN Equity	1697067D UN Equity	939 HK Equity	CVS UN Equity	CSL AT Equity
1715651D UN Equity	OXY UN Equity	939 HK Equity	941 HK Equity	6758 JT Equity	GS UN Equity
1299 HK Equity	BKNG UW Equity	SHP LN Equity	ENB CT Equity	VOD LN Equity	BDX UN Equity
HAL UN Equity	COST UW Equity	SAN SQ Equity	ANZ AT Equity	CSL AT Equity	INTU UW Equity
BARC LN Equity	BT/A LN Equity	DTE GY Equity	AXP UN Equity	OXY UN Equity	CB UN Equity
GLEN LN Equity	1697067D UN Equity	NG/ LN Equity	NFLX UW Equity	PNC UN Equity	ABI BB Equity
PRU LN Equity	1398 HK Equity	COP UN Equity	CAT UN Equity	BDX UN Equity	2318 HK Equity
941 HK Equity	1715651D UN Equity	9984 JT Equity	MS UN Equity	MS UN Equity	CNR CT Equity
SBUX UW Equity	MS UN Equity	KHC UW Equity	CL UN Equity	AMT UN Equity	BAS GY Equity
ULVR LN Equity	8316 JT Equity	EMC UN Equity	UBSG SW Equity	OR FP Equity	6758 JT Equity
7267 JT Equity	BG/ LN Equity	BIIB UW Equity	CNR CT Equity	DHR UN Equity	BNS CT Equity
RB/ LN Equity	9984 JT Equity	ANZ AT Equity	PYPL UW Equity	SCHW UN Equity	TJX UN Equity
SAB LN Equity	CL UN Equity	TJX UN Equity	LLOY LN Equity	BIIB UW Equity	CELG UW Equity
APC UN Equity	RB/ LN Equity	IMB LN Equity	AIG UN Equity	ANZ AT Equity	BAYN GY Equity
NKE UN Equity	F UN Equity	ESRX UW Equity	NAB AT Equity	MDLZ UW Equity	DUK UN Equity
CFR SW Equity	ULVR LN Equity	CRM UN Equity	PNC UN Equity	ANTM UN Equity	PNC UN Equity
DTE GY Equity	HPQ UN Equity	NAB AT Equity	2317 TT Equity	MU UW Equity	CHTR UW Equity
939 HK Equity	DTE GY Equity	AXP UN Equity	PRU LN Equity	ENB CT Equity	D UN Equity
CNR CT Equity	SPG UN Equity	KMB UN Equity	DTE GY Equity	CNR CT Equity	ISRG UW Equity
INGA NA Equity	DHR UN Equity	CHTR UW Equity	BIIB UW Equity	TJX UN Equity	AI FP Equity
MC FP Equity	TXN UW Equity	SO UN Equity	DUK UN Equity	BLK UN Equity	CSX UW Equity
ESRX UW Equity	MET UN Equity	OR FP Equity	BHP AT Equity	AET UN Equity	CI UN Equity
NG/ LN Equity	7267 JT Equity	AMT UN Equity	CRM UN Equity	LLOY LN Equity	BSX UN Equity
EMC UN Equity	EMC UN Equity	ADBE UW Equity	AMT UN Equity	CELG UW Equity	CL UN Equity
8316 JT Equity	MCK UN Equity	UBSG SW Equity	RAI UN Equity	UBSG SE Equity	IBE SQ Equity
MET UN Equity	RIO LN Equity	BNP FP Equity	BBVA SQ Equity	ADP UW Equity	8306 JT Equity
DUK UN Equity	3988 HK Equity	F UN Equity	FDX UN Equity	9984 JT Equity	DTE GY Equity
SPG UN Equity	MON UN Equity	D UN Equity	COP UN Equity	PRU LN Equity	SO UN Equity
BT/A LN Equity	TMO UN Equity	CNR CT Equity	AET UN Equity	CB UN Equity	ENEL IM Equity
GAZP RX Equity	TEVA IT Equity	RAI UN Equity	CS FP Equity	DAI GY Equity	SPGI UN Equity
TXN UW Equity	8411 JT Equity	LLOY LN Equity	BK UN Equity	FDX UN Equity	ANZ AT Equity
ACN UN Equity	SAB LN Equity	BT/A LN Equity	DHR UN Equity	SYK UN Equity	PRU LN Equity
TFCFA UW Equity	KRFT UW Equity	TEVA IT Equity	OR FP Equity	INGA NA Equity	DD UN Equity
COST UW Equity	TWC UN Equity	SU CT Equity	8316 JT Equity	CME UW Equity	MS UN Equity
ABBN SW Equity	DUK UN Equity	EOG UN Equity	EOG UN Equity	RTN UN Equity	941 HK Equity
1284849D UN Equity	LMT UN Equity	MON UN Equity	RIO LN Equity	DUK UN Equity	6861 JT Equity
CNQ CT Equity	PNC UN Equity	BIDU UW Equity	KHC UW Equity	GLEN LN Equity	RB/ LN Equity
STAN LN Equity	TGT UN Equity	BHP AT Equity	MON UN Equity	NAB AT Equity	BLK UN Equity
DHR UN Equity	CS FP Equity	CAT UN Equity	SPG UN Equity	AGN UN Equity	AGN UN Equity
LOW UN Equity	MC FP Equity	2914 JT Equity	SCHW UN Equity	RB/ LN Equity	ADS GY Equity
SU FP Equity	CAT UN Equity	PRU LN Equity	MET UN Equity	ATVI UW Equity	SLB UN Equity
DBK GY Equity	COF UN Equity	AET UN Equity	BLK UN Equity	6861 JT Equity	ZTS UN Equity
MS UN Equity	GM UN Equity	MCK UN Equity	GD UN Equity	941 HK Equity	CCI UN Equity
PNC UN Equity	NG/ LN Equity	GIS UN Equity	CSX UW Equity	SPG UN Equity	ILMN UW Equity
BMO CT Equity	EOG UN Equity	BLK UN Equity	SHP LN Equity	BK UN Equity	EOG UN Equity
COF UN Equity	SHP LN Equity	ADP UW Equity	1398 HK Equity	CL UN Equity	BHP LN Equity
8411 JT Equity	BK UN Equity	MC FP Equity	ANTM UN Equity	AI FP Equity	BNP FP Equity
PSX UN Equity	CNR CT Equity	TEF SQ Equity	ABBN SW Equity	CSX UW Equity	NSC UN Equity
EMR UN Equity	IMB LN Equity	BK UN Equity	BIDU UW Equity	ISRG UW Equity	4502 JT Equity
1398 HK Equity	ABBN SW Equity	BN FP Equity	SU CT Equity	TFCFA UW Equity	ZURN SE Equity
NPN SJ Equity	ISP IM Equity	ENI IM Equity	ASML NA Equity	8316 JT Equity	BN FP Equity
AI FP Equity	FDX UN Equity	1398 HK Equity	9433 JT Equity	1398 HK Equity	NOC UN Equity
TMO UN Equity	ZURN SW Equity	PNC UN Equity	CSL AT Equity	SPGI UN Equity	NAB AT Equity
GM UN Equity	TJX UN Equity	RTN UN Equity	6758 JT Equity	DTE GY Equity	DG FP Equity
SHP LN Equity	ENI IM Equity	7267 JT Equity	D UN Equity	SHP LN Equity	HDFC IS Equity
LYB UN Equity	OR FP Equity	BMO CT Equity	AI FP Equity	NOC UN Equity	RIL IS Equity
TEVA IT Equity	AET UN Equity	SYK UN Equity	AIR FP Equity	WBA UW Equity	ECL UN Equity
WES AT Equity	GLEN LN Equity	PYPL UW Equity	BMO CT Equity	BMO CT Equity	LLOY LN Equity
FDX UN Equity	1448062D UW Equity	TGT UN Equity	SO UN Equity	PSX UN Equity	CS FP Equity
ZURN SW Equity	ANTM UN Equity	FDX UN Equity	RTN UN Equity	GM UN Equity	DAI GY Equity
NEE UN Equity	PSX UN Equity	GM UN Equity	GM UN Equity	INTU UW Equity	PLD UN Equity
LMT UN Equity	AI FP Equity	INGA NA Equity	TJX UN Equity	9433 JT Equity	MMC UN Equity
CSGN SW Equity	NEE UN Equity	NFLX UW Equity	7267 JT Equity	CHTR UW Equity	DE UN Equity
CS FP Equity	TFCFA UW Equity	HAL UN Equity	TEF SQ Equity	AMAT UW Equity	SU FP Equity
IMB LN Equity	BLK UN Equity	CSL AT Equity	SYK UN Equity	DG FP Equity	APD UN Equity
MCK UN Equity	CFR SW Equity	ENB CT Equity	TSLA UW Equity	VLO UN Equity	NOW UN Equity
BLK UN Equity	9433 JT Equity	ABBN SW Equity	PRU UN Equity	2318 HK Equity	ITW UN Equity
NDA SS Equity	LYB UN Equity	9437 JT Equity	IBE SQ Equity	7267 JT Equity	SPG UN Equity
VOW3 GY Equity	CSGN SW Equity	CS FP Equity	ADP UW Equity	AIG UN Equity	SU CT Equity
BK UN Equity	CI UN Equity	NOC UN Equity	KMB UN Equity	CS FP Equity	RTN UN Equity
KMB UN Equity	2317 TT Equity	MS UN Equity	OXY UN Equity	BHP LN Equity	WM UN Equity
BN FP Equity	6954 JT Equity	8316 JT Equity	GLEN LN Equity	BBVA SQ Equity	GM UN Equity
BMW GY Equity	CRM UN Equity	PSX UN Equity	BARC LN Equity	ENI IM Equity	ICE UN Equity
WOW AT Equity	BHP LN Equity	PSA UN Equity	ITW UN Equity	GD UN Equity	BMO CT Equity
D UN Equity	DBK GY Equity	RIO LN Equity	AMAT UW Equity	SO UN Equity	SCHW UN Equity
HMB SS Equity	WMB UN Equity	MET UN Equity	BN FP Equity	CTSH UW Equity	SAF FP Equity
OR FP Equity	ADBE UW Equity	ZURN SW Equity	BDX UN Equity	PX UN Equity	REL LN Equity
EOAN GY Equity	ALXN UW Equity	GD UN Equity	8411 JT Equity	ENEL IM Equity	1398 HK Equity
1448062D UW Equity	GD UN Equity	IBE SQ Equity	ZURN SW Equity	2317 TT Equity	8316 JT Equity
PRU UN Equity	PRU UN Equity	6758 JT Equity	ENEL IM Equity	BSX UN Equity	VRTX UW Equity
TWC UN Equity	ENB CT Equity	BBVA SQ Equity	SU FP Equity	ZURN SE Equity	PGR UN Equity
WMB UN Equity	SU CT Equity	ITX SQ Equity	CI UN Equity	000660 KP Equity	EXC UN Equity
COV UN Equity	1 HK Equity	ASML NA Equity	IMB LN Equity	IBE SQ Equity	AIG UN Equity
SO UN Equity	STAN LN Equity	2317 TT Equity	CFR SW Equity	SU FP Equity	AON UN Equity
BHC CT Equity	APC UN Equity	BDX UN Equity	DG FP Equity	COF UN Equity	BIIB UW Equity
2914 JT Equity	D UN Equity	AI FP Equity	6861 JT Equity	D UN Equity	KMB UN Equity
ITUB4 BS Equity	2914 JT Equity	MMC UN Equity	NOC UN Equity	LINU GY Equity	ITUB4 BS Equity
ENGI FP Equity	AMT UN Equity	SYNN SW Equity	NG/ LN Equity	BN FP Equity	UBSG SE Equity
MUV2 GY Equity	388 HK Equity	KMI UN Equity	CME UW Equity	CFR SE Equity	TRP CT Equity
APA UN Equity	YUM UN Equity	DG FP Equity	ITX SQ Equity	HDFC IS Equity	TGT UN Equity
ENB CT Equity	KMB UN Equity	TRV UN Equity	F UN Equity	CNQ CT Equity	9433 JT Equity
LNA GY Equity	SCHW UN Equity	CTSH UW Equity	TRP CT Equity	EMR UN Equity	INGA NA Equity
AIR FP Equity	REGN UW Equity	AEP UN Equity	GLE FP Equity	CCI UN Equity	KER FP Equity
TSCO LN Equity	BMO CT Equity	ANTM UN Equity	JCI UN Equity	ESRX UW Equity	GD UN Equity
BAX UN Equity	SU FP Equity	ITW UN Equity	ATVI UW Equity	TSLA UW Equity	CFR SE Equity
PX UN Equity	4502 JT Equity	KR UN Equity	CTSH UW Equity	EA UW Equity	VOD LN Equity
IBE SQ Equity	AIR FP Equity	8411 JT Equity	ISP IM Equity	VRTX UW Equity	WBA UW Equity
AGN UN Equity	SO UN Equity	YUM UN Equity	MMC UN Equity	DE UN Equity	AEP UN Equity
ENEL IM Equity	ADP UW Equity	CCI UN Equity	COF UN Equity	NSC UN Equity	MU UW Equity
ADP UW Equity	EMR UN Equity	1518855D US Equity	ICE UN Equity	ICE UN Equity	VALE3 BS Equity
FCX UN Equity	BAX UN Equity	AIR FP Equity	3988 HK Equity	KER FP Equity	PSX UN Equity
TJX UN Equity	NDA SS Equity	WES AT Equity	ESRX UW Equity	ITW UN Equity	AMAT UW Equity
GLE FP Equity	SYNN SW Equity	CNQ CT Equity	2914 JT Equity	BARC LN Equity	KMI UN Equity
2317 TT Equity	NFLX UW Equity	ENEL IM Equity	NDA SS Equity	MMC UN Equity	COF UN Equity
UCG IM Equity	VOW3 GY Equity	EMR UN Equity	KMI UN Equity	WES AT Equity	ENI IM Equity
7751 JT Equity	BN FP Equity	COF UN Equity	EMR UN Equity	ZTS UN Equity	7267 JT Equity
MFC CT Equity	CTSH UW Equity	EXC UN Equity	REGN UW Equity	CI UN Equity	388 HK Equity
ERICB SS Equity	MFC CT Equity	CME UW Equity	ENI IM Equity	EXC UN Equity	ADI UW Equity
ETN UN Equity	HAL UN Equity	SU FP Equity	7974 JT Equity	ADS GY Equity	7974 JT Equity
PCP UN Equity	IBE SQ Equity	CI UN Equity	NXPI UW Equity	ILMN UW Equity	PRU UN Equity
4502 JT Equity	HMB SS Equity	4503 JT Equity	PX UN Equity	F UN Equity	AFL UN Equity
CM CT Equity	BMW GY Equity	NOKIA FH Equity	BSX UN Equity	HUM UN Equity	EMR UN Equity
DG FP Equity	ASML NA Equity	ORA FP Equity	SPGI UN Equity	VALE3 BS Equity	SBER RX Equity
YUM UN Equity	ITX SQ Equity	9432 JT Equity	HDFC IS Equity	8411 JT Equity	FDX UN Equity
ISP IM Equity	6981 JT Equity	PX UN Equity	6954 JT Equity	SAF FP Equity	EQIX UW Equity
KRFT UW Equity	2318 HK Equity	TRP CT Equity	UCG IM Equity	RIL IS Equity	MAR UW Equity
3988 HK Equity	LNA GY Equity	INFO IS Equity	DPW GY Equity	ABBN SE Equity	MET UN Equity
9433 JT Equity	AMXL MF Equity	PRU UN Equity	HAL UN Equity	PHIA NA Equity	BAM/A CT Equity
AMXL MF Equity	1518855D US Equity	HPE UN Equity	MFC CT Equity	TEF SQ Equity	PHIA NA Equity
AMT UN Equity	7751 JT Equity	3988 HK Equity	BBT UN Equity	PRU UN Equity	F UN Equity
MTN SJ Equity	PX UN Equity	ECL UN Equity	DBK GY Equity	HAL UN Equity	EL UN Equity
6501 JT Equity	AVGO UW Equity	BSX UN Equity	PSX UN Equity	3988 HK Equity	BAX UN Equity
ITW UN Equity	KR UN Equity	PCG UN Equity	ISRG UW Equity	TGT UN Equity	BBDC4 BS Equity
NOV UN Equity	GLE FP Equity	6954 JT Equity	7751 JT Equity	BBT UN Equity	FIS UN Equity
005380 KP Equity	WES AT Equity	3382 JT Equity	4502 JT Equity	ISP IM Equity	6098 JT Equity
DPW GY Equity	GIS UN Equity	CPG LN Equity	CCI UN Equity	APC UN Equity	TRV UN Equity
MU UW Equity	CB UN Equity	BARC LN Equity	EBAY UW Equity	MET UN Equity	GAZP RX Equity
CB UN Equity	6758 JT Equity	6861 JT Equity	ADS GY Equity	CSGN SE Equity	RI FP Equity
TGT UN Equity	SYK UN Equity	9020 JT Equity	HUM UN Equity	6954 JT Equity	GLEN LN Equity
SYNN SW Equity	1436513D UN Equity	4502 JT Equity	ITUB4 BS Equity	MAR UW Equity	EW UN Equity
CBS UN Equity	3382 JT Equity	ICE UN Equity	NOKIA FH Equity	KHC UW Equity	TEF SQ Equity
RR/ LN Equity	2628 HK Equity	CFR SW Equity	FRE GY Equity	CM CT Equity	SHW UN Equity
ADBE UW Equity	CSX UN Equity	AFL UN Equity	TRV UN Equity	TRP CT Equity	CPG LN Equity
EQNR NO Equity	VLO UN Equity	TFCFA UW Equity	NSC UN Equity	BAX UN Equity	ROP UN Equity
AAL LN Equity	UCG IM Equity	7751 JT Equity	4063 JT Equity	4452 JT Equity	BK UN Equity
GD UN Equity	RAI UN Equity	SCHW UN Equity	LNA GY Equity	8058 JT Equity	DOW UN Equity
TRP CT Equity	ENEL IM Equity	FRE GY Equity	ETN UN Equity	NXPI UW Equity	OXY UN Equity
1518855D US Equity	6501 JT Equity	CM CT Equity	AON UN Equity	STZ UN Equity	SRE UN Equity
ITX SQ Equity	STT UN Equity	WM UN Equity	CM CT Equity	SBER RX Equity	MPC UN Equity
ABEV3 BS Equity	LBTYK UW Equity	AON UN Equity	MCK UN Equity	ITX SQ Equity	BBT UN Equity
VIAB UW Equity	CSL AT Equity	1 HK Equity	ECL UN Equity	NG/ LN Equity	MUV2 GY Equity
ASML NA Equity	ETN UN Equity	BAM/A CT Equity	WES AT Equity	HPQ UN Equity	PSA UN Equity
CRM UN Equity	ERICB SS Equity	APD UN Equity	BAM/A CT Equity	7974 JT Equity	BBVA SQ Equity
1436513D UN Equity	ILMN UW Equity	STZ UN Equity	2318 HK Equity	KMB UN Equity	4452 JT Equity
TRV UN Equity	ITW UN Equity	4452 JT Equity	000660 KP Equity	LYB UN Equity	INFO IS Equity
6954 JT Equity	DE UN Equity	SREN SW Equity	STT UN Equity	ECL UN Equity	HCA UN Equity
PETR4 BS Equity	MTN SJ Equity	BBT UN Equity	AEP UN Equity	MFC CT Equity	ABBN SE Equity
SOL SJ Equity	GAZP RX Equity	1436513D UN Equity	CSGN SW Equity	PSA UN Equity	WP UN Equity
PXD UN Equity	PPG UN Equity	SPGI UN Equity	1 HK Equity	IMB LN Equity	ROST UW Equity
GIS UN Equity	SREN SW Equity	ABEV3 BS Equity	PCG UN Equity	ADI UW Equity	EL FP Equity
BHI UN Equity	TRV UN Equity	PPG UN Equity	STZ UN Equity	388 HK Equity	CTSH UW Equity
1694944D CT Equity	AV/ LN Equity	HDFC IS Equity	DE UN Equity	WM UN Equity	NG/ LN Equity
883 HK Equity	4503 JT Equity	MUV2 GY Equity	EXC UN Equity	FIS UN Equity	ATVI UW Equity
NSC UN Equity	MUV2 GY Equity	388 HK Equity	CPG LN Equity	KMI UN Equity	HUM UN Equity
DE UN Equity	ADM UN Equity	HMB SS Equity	STAN LN Equity	NTR CT Equity	6954 JT Equity
CP CT Equity	MMC UN Equity	ITUB4 BS Equity	EQIX UW Equity	DBS SP Equity	VLO UN Equity
3382 JT Equity	HCA UN Equity	ETN UN Equity	PHIA NA Equity	PLD UN Equity	FISV UW Equity
SCHW UN Equity	HDFC IS Equity	DG UN Equity	9437 JT Equity	EBAY UW Equity	MFC CT Equity
8801 JT Equity	ECL UN Equity	LYB UN Equity	MAR UW Equity	9437 JT Equity	ADSK UW Equity
SREN SW Equity	8058 JT Equity	INTU UW Equity	9432 JT Equity	RI FP Equity	8058 JT Equity
EXC UN Equity	ITUB4 BS Equity	SYY UN Equity	EA UW Equity	AMS SQ Equity	DG UN Equity
CPG LN Equity	6752 JT Equity	AMAT UW Equity	PSA UN Equity	SHW UN Equity	6501 JT Equity
CSX UN Equity	9020 JT Equity	APC UN Equity	BT/A LN Equity	PGR UN Equity	ETN UN Equity
LVS UN Equity	NOC UN Equity	EL FP Equity	MUV2 GY Equity	STT UN Equity	APC UN Equity
ALXN UW Equity	VRTX UW Equity	WELL UN Equity	BHP LN Equity	6501 JT Equity	9983 JT Equity
8802 JT Equity	CME UW Equity	DPW GY Equity	ALL UN Equity	APD UN Equity	CM CT Equity
PHIA NA Equity	BAM/A CT Equity	SRE UN Equity	INTU UW Equity	BAM/A CT Equity	8411 JT Equity
DVN UN Equity	BDX UN Equity	REGN UW Equity	WM UN Equity	AEP UN Equity	AMS SQ Equity
LKOH RX Equity	CNQ CT Equity	MFC CT Equity	GIS UN Equity	EQIX UW Equity	LKOH RX Equity
GLW UN Equity	BBT UN Equity	ADS GY Equity	VRTX UW Equity	SYY UN Equity	SYY UN Equity
BBDC4 BS Equity	WPP LN Equity	EQIX UW Equity	CNQ CT Equity	CPG LN Equity	DBS SP Equity
ANTM UN Equity	RTN UN Equity	HUM UN Equity	8058 JT Equity	AON UN Equity	EBAY UW Equity
CSL AT Equity	9437 JT Equity	WPP LN Equity	9020 JT Equity	ITUB4 BS Equity	WMB UN Equity
ECL UN Equity	CM CT Equity	ALL UN Equity	ORA FP Equity	6594 JT Equity	YUM UN Equity
CTSH UW Equity	VIV FP Equity	BHP LN Equity	MU UW Equity	AFL UN Equity	4063 JT Equity
VIV FP Equity	ABEV3 BS Equity	ORLY UW Equity	AFL UN Equity	UCG IM Equity	ALL UN Equity
AET UN Equity	8766 JT Equity	ALXN UW Equity	APD UN Equity	FRE GY Equity	MCO UN Equity
WPP LN Equity	TRP CT Equity	EBAY UW Equity	PLD UN Equity	ORA FP Equity	3988 HK Equity
ORA FP Equity	HUM UN Equity	8058 JT Equity	3382 JT Equity	MPC UN Equity	RHT UN Equity
8058 JT Equity	MPC UN Equity	GAZP RX Equity	BMW GY Equity	INFO IS Equity	CP CT Equity
DFS UN Equity	ORA FP Equity	LNA GY Equity	ZTS UN Equity	TRV UN Equity	JCI UN Equity
13 HK Equity	INFO IS Equity	PLD UN Equity	VLO UN Equity	TSCO LN Equity	STZ UN Equity
PPG UN Equity	PCP UN Equity	CAH UN Equity	TEVA UN Equity	ETN UN Equity	ITX SQ Equity
ADM UN Equity	BRCM UW Equity	ADM UN Equity	388 HK Equity	3382 JT Equity	000660 KP Equity
STT UN Equity	DPW GY Equity	UL NA Equity	6752 JT Equity	7751 JT Equity	BARC LN Equity
RTN UN Equity	MYL UW Equity	PPL UN Equity	TFCFA UW Equity	MUV2 GY Equity	BIDU UW Equity
HES UN Equity	AON UN Equity	NDA SS Equity	6501 JT Equity	4063 JT Equity	6367 JT Equity
SYK UN Equity	APD UN Equity	NSC UN Equity	SREN SW Equity	NOKIA FH Equity	DPW GY Equity
4503 JT Equity	CAH UN Equity	9022 JT Equity	HPQ UN Equity	ROST UW Equity	TEL UN Equity
1539941D UN Equity	CPG LN Equity	EIX UN Equity	SHW UN Equity	GLE FP Equity	CNQ CT Equity
MMC UN Equity	16 HK Equity	NVDA UW Equity	CRH ID Equity	ALL UN Equity	8766 JT Equity
AFL UN Equity	SPGI UN Equity	EQR UN Equity	BAX UN Equity	PXD UN Equity	NTR CT Equity
NOKIA FH Equity	DG FP Equity	CSX UW Equity	4452 JT Equity	DPW GY Equity	HPQ UN Equity
UL NA Equity	AFL UN Equity	GLEN LN Equity	6981 JT Equity	EL UN Equity	ISP IM Equity
BBT UN Equity	9432 JT Equity	ABX CT Equity	LYB UN Equity	TEL UN Equity	WELL UN Equity
NBL UN Equity	TSCO LN Equity	ISRG UW Equity	005935 KP Equity	8766 JT Equity	NEM UN Equity
8031 JT Equity	ENGI FP Equity	AVB UN Equity	SAF FP Equity	9432 JT Equity	ORA FP Equity
MRO UN Equity	PSA UN Equity	PXD UN Equity	RI FP Equity	JCI UN Equity	GIS UN Equity
CMI UN Equity	8802 JT Equity	1539941D UN Equity	DANSKE DC Equity	STI UN Equity	VOW3 GY Equity
AMAT UW Equity	EXC UN Equity	STAN LN Equity	ADI UW Equity	EQNR NO Equity	2317 TT Equity
000660 KP Equity	ALL UN Equity	VTR UN Equity	PPG UN Equity	VOW3 GY Equity	9437 JT Equity
APD UN Equity	NSC UN Equity	HCA UN Equity	VOW3 GY Equity	883 HK Equity	WDAY UW Equity
AEP UN Equity	BHI UN Equity	ST SP Equity	8766 JT Equity	2914 JT Equity	SREN SE Equity
CNA LN Equity	CCI UN Equity	FISV UW Equity	FIS UN Equity	FISV UW Equity	IR UN Equity
6752 JT Equity	EOAN GY Equity	BMW GY Equity	5108 JT Equity	EW UN Equity	CSGN SE Equity
SBER RX Equity	DBS SP Equity	ZBH UN Equity	TEL UN Equity	6098 JT Equity	XEL UW Equity
VLO UN Equity	INTU UW Equity	VLO UN Equity	TGT UN Equity	URW NA Equity	883 HK Equity
857 HK Equity	8801 JT Equity	AZO UN Equity	GLW UN Equity	6981 JT Equity	6594 JT Equity
9020 JT Equity	WOW AT Equity	GLE FP Equity	STI UN Equity	4911 JT Equity	EA UW Equity
ALL UN Equity	TEL UN Equity	ISP IM Equity	AV/ LN Equity	NOW UN Equity	4911 JT Equity
9437 JT Equity	9022 JT Equity	CRH ID Equity	6503 JT Equity	LVS UN Equity	PETR4 BS Equity
SSE LN Equity	CON GY Equity	ED UN Equity	RIL IS Equity	4502 JT Equity	AAL LN Equity
AON UN Equity	PRGO UN Equity	PEG UN Equity	MPC UN Equity	BMW GY Equity	9432 JT Equity
AV/ LN Equity	7201 JT Equity	RI FP Equity	HPE UN Equity	4503 JT Equity	XLNX UW Equity
8604 JT Equity	AEP UN Equity	WY UN Equity	ALXN UW Equity	9022 JT Equity	PEG UN Equity
G IM Equity	DFS UN Equity	ENGI FP Equity	WELL UN Equity	AD NA Equity	4568 JT Equity
WPL AT Equity	1694944D CT Equity	EA UW Equity	PXD UN Equity	6367 JT Equity	SHOP CT Equity
RI FP Equity	4063 JT Equity	ATVI UW Equity	AMXL MF Equity	6752 JT Equity	VFC UN Equity
CON GY Equity	EQR UN Equity	PHIA NA Equity	WPP LN Equity	CRH ID Equity	WOW AT Equity
TEL UN Equity	CBS UN Equity	ERICB SS Equity	DBS SP Equity	9020 JT Equity	ALXN UW Equity
CI UN Equity	RR/ LN Equity	NXPI UW Equity	SRE UN Equity	MQG AT Equity	7741 JT Equity
PSA UN Equity	883 HK Equity	SHW UN Equity	SGO FP Equity	TWTR UN Equity	7751 JT Equity
SGO FP Equity	TSLA UW Equity	CBS UN Equity	INFO IS Equity	LKOH RX Equity	ERICB SS Equity
NFLX UW Equity	GLW UN Equity	ROST UW Equity	SBER RX Equity	WOW AT Equity	TCS IS Equity
4063 JT Equity	CP CT Equity	2318 HK Equity	VOLVB SS Equity	EL FP Equity	AMD UW Equity
INFO IS Equity	ICE UN Equity	GLW UN Equity	AVB UN Equity	MCO UN Equity	TSLA UW Equity
CCI UN Equity	6503 JT Equity	FIS UN Equity	EL FP Equity	NDA SS Equity	ORLY UW Equity
1249772D HK Equity	NOKIA FH Equity	XEL UN Equity	4503 JT Equity	005935 KP Equity	HEIA NA Equity
NOC UN Equity	ST SP Equity	8802 JT Equity	PPL UN Equity	IFX GY Equity	9022 JT Equity
ST SP Equity	UL NA Equity	6503 JT Equity	FISV UW Equity	ADSK UW Equity	NXPI UW Equity
CVE CT Equity	APTV UN Equity	4063 JT Equity	AMS SQ Equity	HCA UN Equity	WES AT Equity
HDFC IS Equity	8604 JT Equity	SBER RX Equity	BA/ LN Equity	OKE UN Equity	LRCX UW Equity
SHBA SS Equity	6861 JT Equity	ZTS UN Equity	ABEV3 BS Equity	1 HK Equity	APH UN Equity
SRE UN Equity	RI FP Equity	BAX UN Equity	LHN SW Equity	8031 JT Equity	9020 JT Equity
RIO AT Equity	EL FP Equity	VOW3 GY Equity	BBDC4 BS Equity	TROW UW Equity	MQG AT Equity
BAM/A CT Equity	FRE GY Equity	8766 JT Equity	CMI UN Equity	ROP UN Equity	OKE UN Equity
386 HK Equity	6902 JT Equity	DFS UN Equity	NWL UN Equity	AMXL MF Equity	TSCO LN Equity
5401 JT Equity	9983 JT Equity	883 HK Equity	SYY UN Equity	LRCX UW Equity	ED UN Equity
KMI UN Equity	5108 JT Equity	DLTR UW Equity	HCA UN Equity	SRE UN Equity	AVB UN Equity
CMCSK UW Equity	VFC UN Equity	STJ UN Equity	KER FP Equity	JD UW Equity	EQR UN Equity
KR UN Equity	CMCSK UW Equity	7201 JT Equity	JD UW Equity	ENGI FP Equity	NOKIA FH Equity
FRX UN Equity	SSE LN Equity	LNKD UN Equity	ZBH UN Equity	WY UN Equity	STI UN Equity
SWEDA SS Equity	PHIA NA Equity	BA/ LN Equity	ENGI FP Equity	MCK UN Equity	ENGI FP Equity
2454 TT Equity	AMAT UW Equity	BBDC4 BS Equity	ATCOA SS Equity	ALXN UW Equity	ABX CT Equity
6503 JT Equity	DG UN Equity	VIV FP Equity	PGR UN Equity	VFC UN Equity	TCL AT Equity
MG CT Equity	BSX UN Equity	DE UN Equity	WDC UW Equity	REGN UW Equity	EXPN LN Equity
BEN UN Equity	857 HK Equity	HPQ UN Equity	EIX UN Equity	PEG UN Equity	ATD/B CT Equity
7201 JT Equity	4452 JT Equity	HEN3 GY Equity	6367 JT Equity	BA/ LN Equity	PPG UN Equity
BA/ LN Equity	PCG UN Equity	STT UN Equity	ILMN UW Equity	SREN SE Equity	AZO UN Equity
SNDK UW Equity	LGEN LN Equity	NWL UN Equity	LVS UN Equity	8035 JT Equity	MSI UN Equity
CAH UN Equity	SRE UN Equity	K UN Equity	APC UN Equity	OCBC SP Equity	HLT UN Equity
9432 JT Equity	8031 JT Equity	EW UN Equity	WOW AT Equity	9983 JT Equity	005935 KP Equity
REP SQ Equity	BBDC4 BS Equity	MNST UW Equity	EW UN Equity	DG UN Equity	IQV UN Equity
6902 JT Equity	DVN UN Equity	VRTX UW Equity	WY UN Equity	AV/ LN Equity	16 HK Equity
035420 KP Equity	MG CT Equity	AV/ LN Equity	UL NA Equity	REP SQ Equity	RIO AT Equity
DBS SP Equity	ARM LN Equity	ARM LN Equity	WMB UN Equity	APH UN Equity	8031 JT Equity
MPC UN Equity	CRH ID Equity	HEIA NA Equity	YUM UN Equity	CP CT Equity	OCBC SP Equity
UOB SP Equity	M UN Equity	6981 JT Equity	ED UN Equity	6301 JT Equity	DB1 GY Equity
AMP UN Equity	ORLY UW Equity	TEL UN Equity	OCBC SP Equity	UOB SP Equity	4503 JT Equity
ILMN UW Equity	VIAB UW Equity	SAF FP Equity	VTR UN Equity	ALGN UW Equity	ALC SE Equity
BDX UN Equity	ZTS UN Equity	SYF UN Equity	CAH UN Equity	HEIA NA Equity	1 HK Equity
LGEN LN Equity	LKOH RX Equity	APA UN Equity	HEN3 GY Equity	YUM UN Equity	PAYX UW Equity
8766 JT Equity	AMP UN Equity	TSLA UW Equity	AD NA Equity	PPG UN Equity	AD NA Equity
5108 JT Equity	WELL UN Equity	VFC UN Equity	6594 JT Equity	DB1 GY Equity	2914 JT Equity
CA FP Equity	CMI UN Equity	SSE LN Equity	8031 JT Equity	8001 JT Equity	CRH ID Equity
G CT Equity	OCBC SP Equity	STI UN Equity	SYF UN Equity	ADM UN Equity	WEC UN Equity
9876566D UN Equity	PCAR UW Equity	NEM UN Equity	EQR UN Equity	STAN LN Equity	MELI UW Equity
VALE5 BS Equity	LNKD UN Equity	CON GY Equity	DFS UN Equity	RIO AT Equity	GLW UN Equity
CME UW Equity	STI UN Equity	WEC UN Equity	IFX GY Equity	VIV FP Equity	GIVN SE Equity
SAMPO FH Equity	1113 HK Equity	5108 JT Equity	NTES UW Equity	GIS UN Equity	MNST UW Equity
SPGI UN Equity	BA/ LN Equity	DBS SP Equity	CBS UN Equity	CON GY Equity	823 HK Equity
LBTYK UW Equity	ABC UN Equity	ILMN UW Equity	CON GY Equity	KR UN Equity	TROW UW Equity
PPL UN Equity	SHW UN Equity	ASSAB SS Equity	IR UN Equity	VOLVB SS Equity	PXD UN Equity
SLF CT Equity	UOB SP Equity	BXP UN Equity	ADM UN Equity	CNC UN Equity	MCK UN Equity
VRTX UW Equity	000660 KP Equity	REL LN Equity	APTV UN Equity	DFS UN Equity	6981 JT Equity
PCAR UW Equity	386 HK Equity	EL UN Equity	HMB SS Equity	TCS IS Equity	8001 JT Equity
16 HK Equity	9876566D UN Equity	8801 JT Equity	ROP UN Equity	SLF CT Equity	CMI UN Equity
VFC UN Equity	1539941D UN Equity	MPC UN Equity	CP CT Equity	CCL UN Equity	LYB UN Equity
ML FP Equity	SHBA SS Equity	8031 JT Equity	9022 JT Equity	APTV UN Equity	DLTR UW Equity
TROW UW Equity	BMRN UW Equity	SLF CT Equity	6301 JT Equity	6503 JT Equity	STAN LN Equity
REGN UW Equity	APA UN Equity	EOAN GY Equity	REL LN Equity	WP UN Equity	DFS UN Equity
LO UN Equity	7270 JT Equity	OCBC SP Equity	8802 JT Equity	MTB UN Equity	3382 JT Equity
PCG UN Equity	SGO FP Equity	6501 JT Equity	XEL UN Equity	MNST UW Equity	TWTR UN Equity
SYY UN Equity	SYY UN Equity	7270 JT Equity	PCAR UW Equity	BT/A LN Equity	SBAC UW Equity
PETR3 BS Equity	LB UN Equity	WOW AT Equity	7201 JT Equity	ED UN Equity	GPN UN Equity
RIL IS Equity	CERN UW Equity	CAG UN Equity	ST SP Equity	FTV UN Equity	TMUS UW Equity
8591 JT Equity	WM UN Equity	CSGN SW Equity	LRCX UW Equity	SYF UN Equity	REGN UW Equity
ICE UN Equity	AZO UN Equity	TSN UN Equity	VIV FP Equity	16 HK Equity	WCN UN Equity
6301 JT Equity	8750 JT Equity	PGR UN Equity	SAMPO FH Equity	GAZP RX Equity	VIV FP Equity
INTU UW Equity	AVB UN Equity	OMC UN Equity	CCL UN Equity	5108 JT Equity	LONN SE Equity
EL FP Equity	SWEDA SS Equity	SCG AT Equity	BCR UN Equity	RHT UN Equity	PCAR UW Equity
EQR UN Equity	SAMPO FH Equity	6367 JT Equity	ROST UW Equity	ERICB SS Equity	4661 JT Equity
005935 KP Equity	G IM Equity	PAYX UW Equity	2628 HK Equity	FCX UN Equity	SLF CT Equity
STI UN Equity	LVS UN Equity	SCAB SS Equity	ML FP Equity	AVB UN Equity	WLTW UW Equity
TLS AT Equity	8001 JT Equity	EQNR NO Equity	APH UN Equity	LHN SE Equity	UCG IM Equity
ABX CT Equity	DANSKE DC Equity	AMS SQ Equity	MTB UN Equity	WPL AT Equity	FTV UN Equity
ARM LN Equity	PXD UN Equity	AMXL MF Equity	HEIA NA Equity	GLW UN Equity	AMXL MF Equity
ADS GY Equity	EA UW Equity	TAP UN Equity	8001 JT Equity	AAL LN Equity	BMW GY Equity
M UN Equity	CNA LN Equity	LVS UN Equity	UOB SP Equity	EOAN GY Equity	DLR UN Equity
APTV UN Equity	STJ UN Equity	ES UN Equity	IP UN Equity	TEVA UN Equity	VTR UN Equity
IP UN Equity	VTR UN Equity	FME GY Equity	BHI UN Equity	DANSKE DC Equity	UOB SP Equity
VOLVB SS Equity	CCL UN Equity	TSCO LN Equity	SWEDA SS Equity	EQR UN Equity	INFO UW Equity
RWE GY Equity	SOL SJ Equity	LHN SW Equity	MQG AT Equity	BBDC4 BS Equity	FLT UN Equity
JCI UN Equity	SLF CT Equity	6752 JT Equity	ASSAB SS Equity	WELL UN Equity	ZBH UN Equity
CTL UN Equity	2454 TT Equity	005935 KP Equity	AKZA NA Equity	XEL UW Equity	ES UN Equity
WDC UW Equity	RIL IS Equity	DBK GY Equity	SLF CT Equity	005490 KP Equity	6503 JT Equity
TSLA UW Equity	MU UW Equity	NLSN UN Equity	ERICB SS Equity	DVN UN Equity	EOAN GY Equity
PEG UN Equity	TROW UW Equity	BHI UN Equity	INVEB SS Equity	VNA GY Equity	WPL AT Equity
HEN3 GY Equity	TLS AT Equity	SWEDA SS Equity	KR UN Equity	WDC UW Equity	TSN UN Equity
388 HK Equity	AAL LN Equity	CP CT Equity	DXC UN Equity	DXC UN Equity	CERN UW Equity
9022 JT Equity	ROST UW Equity	CMI UN Equity	SHBA SS Equity	DLR UN Equity	SQ UN Equity
PLD UN Equity	RNO FP Equity	RIL IS Equity	PEG UN Equity	HPE UN Equity	A UN Equity
4452 JT Equity	ADI UW Equity	GIVN SW Equity	8604 JT Equity	ORLY UW Equity	LHN SE Equity
SEBA SS Equity	HEN3 GY Equity	DANSKE DC Equity	005380 KP Equity	386 HK Equity	IDXX UW Equity
LHN SW Equity	EQNR NO Equity	386 HK Equity	SWK UN Equity	HEN3 GY Equity	QNBK QD Equity
6861 JT Equity	EL UN Equity	AD NA Equity	INCY UW Equity	EXPN LN Equity	VOLVB SS Equity
055550 KP Equity	PEG UN Equity	CCL UN Equity	GAZP RX Equity	REL LN Equity	VNA GY Equity
OCBC SP Equity	SWKS UW Equity	SJM UN Equity	EL UN Equity	ZBH UN Equity	PETR3 BS Equity
WM UN Equity	BEN UN Equity	PCAR UW Equity	PH UN Equity	5020 JT Equity	DTE UN Equity
BRCM UW Equity	SAF FP Equity	TCL AT Equity	8801 JT Equity	HLT UN Equity	TDG UN Equity
HUM UN Equity	NOV UN Equity	SGO FP Equity	16 HK Equity	7201 JT Equity	ADM UN Equity
005490 KP Equity	FISV UW Equity	TROW UW Equity	8035 JT Equity	WMB UN Equity	RMS FP Equity
STJ UN Equity	5401 JT Equity	KDP UN Equity	NTRS UW Equity	IR UN Equity	REP SQ Equity
PRGO UN Equity	8591 JT Equity	JCI UN Equity	MCO UN Equity	SGO FP Equity	VRSK UW Equity
2628 HK Equity	STZ UN Equity	SAMPO FH Equity	1113 HK Equity	068270 KP Equity	FE UN Equity
RAI UN Equity	PPL UN Equity	MYL UW Equity	ROK UN Equity	NTRS UW Equity	ASSAB SS Equity
ATCOA SS Equity	MCO UN Equity	EXPN LN Equity	7270 JT Equity	PAYX UW Equity	FRE GY Equity
WY UN Equity	WPL AT Equity	8001 JT Equity	EOAN GY Equity	COL UN Equity	FITB UW Equity
8001 JT Equity	ML FP Equity	SHBA SS Equity	FME GY Equity	2503 JT Equity	VRSN UW Equity
MYL UW Equity	SEBA SS Equity	CERN UW Equity	LKOH RX Equity	ABEV3 BS Equity	3 HK Equity
A UN Equity	FCX UN Equity	ATD/B CT Equity	RIO AT Equity	KDP UN Equity	5108 JT Equity
012330 KP Equity	MNST UW Equity	CLX UN Equity	035420 KP Equity	PCG UN Equity	IMB LN Equity
TCS IS Equity	IP UN Equity	TCS IS Equity	G IM Equity	PCAR UW Equity	DSM NA Equity
6981 JT Equity	VOLVB SS Equity	4578 JT Equity	8591 JT Equity	FME GY Equity	MTB UN Equity
7011 JT Equity	TLEVICPO MF Equity	LKOH RX Equity	VWS DC Equity	RR/ LN Equity	PPL UN Equity
HCP UN Equity	PLD UN Equity	6594 JT Equity	DB1 GY Equity	4568 JT Equity	AXSB IS Equity
VTR UN Equity	ASSAB SS Equity	LBTYK UW Equity	VFC UN Equity	7741 JT Equity	LHX UN Equity
CRH ID Equity	TCS IS Equity	DTE UN Equity	7741 JT Equity	TFCF UW Equity	6301 JT Equity
6502 JT Equity	6301 JT Equity	TLS AT Equity	KEY UN Equity	SAMPO FH Equity	JD UW Equity
MJN UN Equity	ATCOA SS Equity	4528 JT Equity	ADSK UW Equity	AKZA NA Equity	BLL UN Equity
FRE GY Equity	CMG UN Equity	UOB SP Equity	6902 JT Equity	8801 JT Equity	CTVA UN Equity
PH UN Equity	005380 KP Equity	APH UN Equity	ATD/B CT Equity	CAP FP Equity	SYF UN Equity
STX UW Equity	REP SQ Equity	HIG UN Equity	CTRP UW Equity	ASSAB SS Equity	IFX GY Equity
REL LN Equity	CAG UN Equity	ADI UW Equity	ORLY UW Equity	6902 JT Equity	NDA SS Equity
UHR SW Equity	ZBH UN Equity	APTV UN Equity	105560 KP Equity	MCHP UW Equity	ABEV3 BS Equity
27 HK Equity	BXP UN Equity	O UN Equity	LGEN LN Equity	ROK UN Equity	8035 JT Equity
ABF LN Equity	7011 JT Equity	RR/ LN Equity	DG UN Equity	DBK GY Equity	PH UN Equity
DANSKE DC Equity	REL LN Equity	16 HK Equity	386 HK Equity	NTAP UW Equity	8802 JT Equity
AVB UN Equity	ADS UN Equity	BCR UN Equity	MNST UW Equity	6273 JT Equity	EIX UN Equity
OMC UN Equity	MQG AT Equity	035420 KP Equity	RENT NA Equity	4661 JT Equity	SWK UN Equity
CMG UN Equity	005935 KP Equity	ROP UN Equity	FTV UN Equity	GIVN SE Equity	INVEB SS Equity
DG UN Equity	MJN UN Equity	ATCOA SS Equity	CERN UW Equity	8591 JT Equity	LSE LN Equity
1928 HK Equity	WDC UW Equity	RENT NA Equity	AMP UN Equity	CMI UN Equity	SIKA SE Equity
FEMSAUBD MF Equity	EIX UN Equity	ML FP Equity	883 HK Equity	LGEN LN Equity	9434 JT Equity
CPG CT Equity	RIO AT Equity	ATLN SW Equity	FITB UW Equity	ML FP Equity	CNC UN Equity
FITB UW Equity	EXPN LN Equity	GGP UN Equity	HIG UN Equity	PH UN Equity	ML FP Equity
WELL UN Equity	FME GY Equity	HES UN Equity	8750 JT Equity	KEY UN Equity	8801 JT Equity
BXP UN Equity	APH UN Equity	VNO UN Equity	OMC UN Equity	8802 JT Equity	TSS UN Equity
AZO UN Equity	MRO UN Equity	SWK UN Equity	WEC UN Equity	CXO UN Equity	RCL UN Equity
AVGO UW Equity	6326 JT Equity	MTB UN Equity	1925 JT Equity	EIX UN Equity	ATCOA SS Equity
VNO UN Equity	ATD/B CT Equity	MJN UN Equity	EXPN LN Equity	INFO UW Equity	AKZA NA Equity
EIX UN Equity	AKZA NA Equity	VNA GY Equity	ES UN Equity	RENT NA Equity	6273 JT Equity
AKZA NA Equity	AMS SQ Equity	6902 JT Equity	FEMSAUBD MF Equity	FCA IM Equity	STT UN Equity
DNB NO Equity	7974 JT Equity	1113 HK Equity	RR/ LN Equity	1113 HK Equity	ST SP Equity
GFNORTEO MF Equity	IR UN Equity	005380 KP Equity	SSE LN Equity	TSN UN Equity	CTAS UW Equity
LNKD UN Equity	ISRG UW Equity	FEMSAUBD MF Equity	A UN Equity	AMP UN Equity	BT/A LN Equity
SAF FP Equity	CA FP Equity	HSY UN Equity	KBC BB Equity	SWK UN Equity	APTV UN Equity
EL UN Equity	FIS UN Equity	8591 JT Equity	DTE UN Equity	IP UN Equity	AWK UN Equity
K UN Equity	TWTR UN Equity	2 HK Equity	6098 JT Equity	TMUS UW Equity	O UN Equity
WFTIF UN Equity	HIG UN Equity	4901 JT Equity	BXP UN Equity	WEC UN Equity	6971 JT Equity
TLEVICPO MF Equity	HEIA NA Equity	SNH SJ Equity	REP SQ Equity	SOL SJ Equity	BBCA IJ Equity
SHW UN Equity	ROP UN Equity	DVN UN Equity	WLTW UW Equity	VTR UN Equity	SAMPO FH Equity
ZBH UN Equity	HES UN Equity	IP UN Equity	RCL UN Equity	DLTR UW Equity	DSY FP Equity
ECA CT Equity	FITB UW Equity	LB UN Equity	EQNR NO Equity	NEM UN Equity	MTD UN Equity
AD NA Equity	OMC UN Equity	HCP UN Equity	LR FP Equity	SAND SS Equity	KHC UW Equity
9983 JT Equity	7741 JT Equity	MCO UN Equity	LBTYK UW Equity	WLTW UW Equity	ALGN UW Equity
HCA UN Equity	NXT LN Equity	000660 KP Equity	TCL AT Equity	NTES UW Equity	SAND SS Equity
IR UN Equity	INVEB SS Equity	1925 JT Equity	005490 KP Equity	WPP LN Equity	CXO UN Equity
TELIA SS Equity	NTRS UW Equity	IR UN Equity	6971 JT Equity	RF UN Equity	URW NA Equity
RNO FP Equity	4523 JT Equity	WLTW UW Equity	ABX CT Equity	A UN Equity	AV/ LN Equity
ROK UN Equity	ED UN Equity	DLR UN Equity	VNA GY Equity	MG CT Equity	AME UN Equity
TEL NO Equity	6367 JT Equity	IFX GY Equity	GIVN SW Equity	FITB UW Equity	G IM Equity
6758 JT Equity	LHN SW Equity	CNA LN Equity	NUE UN Equity	SKY LN Equity	LVS UN Equity
VALE3 BS Equity	ROK UN Equity	MTN SJ Equity	PFG UN Equity	NUE UN Equity	HPE UN Equity
CPRI UN Equity	SKY LN Equity	4507 JT Equity	055550 KP Equity	WCN UN Equity	MCHP UW Equity
NXT LN Equity	HCP UN Equity	VMC UN Equity	PAYX UW Equity	PPL UN Equity	LGEN LN Equity
INVEB SS Equity	K UN Equity	7974 JT Equity	EXPE UW Equity	823 HK Equity	WKL NA Equity
ASSAB SS Equity	AD NA Equity	2628 HK Equity	SEBA SS Equity	LONN SE Equity	VEEV UN Equity
ED UN Equity	KBC BB Equity	6301 JT Equity	ACA FP Equity	TCL AT Equity	LULU UW Equity
BSX UN Equity	6971 JT Equity	G CT Equity	K UN Equity	G IM Equity	1113 HK Equity
ADI UW Equity	CTL UN Equity	CTL UN Equity	APA UN Equity	BBY UN Equity	CSGP UW Equity
MCO UN Equity	SIAL UW Equity	DB1 GY Equity	LVLT UN Equity	6502 JT Equity	MSCI UN Equity
WYNN UW Equity	FERG LN Equity	MQG AT Equity	CFG UN Equity	ATCOA SS Equity	B3SA3 BS Equity
EXPN LN Equity	4901 JT Equity	NUE UN Equity	TROW UW Equity	LR FP Equity	BA/ LN Equity
HST UN Equity	PH UN Equity	PNDORA DC Equity	CXO UN Equity	MT NA Equity	HIG UN Equity
ABC UN Equity	SWK UN Equity	WFD AT Equity	TSN UN Equity	CBS UN Equity	KNEBV FH Equity
KER FP Equity	WY UN Equity	LVLT UN Equity	DLR UN Equity	SWEDA SS Equity	BXP UN Equity
PBK MK Equity	NBL UN Equity	ABC UN Equity	TSCO LN Equity	KBC BB Equity	CDNS UW Equity
OML LN Equity	MAR UW Equity	AKZA NA Equity	AAL LN Equity	RMS FP Equity	HAL UN Equity
SBK SJ Equity	TEL NO Equity	WMB UN Equity	SWKS UW Equity	BXP UN Equity	HSY UN Equity
HEIA NA Equity	PGR UN Equity	CXO UN Equity	6326 JT Equity	1925 JT Equity	RACE IM Equity
CHK UN Equity	FEMSAUBD MF Equity	KNEBV FH Equity	SAND SS Equity	8750 JT Equity	EQNR NO Equity
SUN AT Equity	6594 JT Equity	NBL UN Equity	2388 HK Equity	SBAC UW Equity	8591 JT Equity
MAERSKB DC Equity	DNB NO Equity	9735 JT Equity	2503 JT Equity	2628 HK Equity	WDI GY Equity
IVZ UN Equity	XEL UN Equity	5401 JT Equity	9983 JT Equity	035420 KP Equity	CAP FP Equity
7270 JT Equity	6273 JT Equity	823 HK Equity	MYL UW Equity	ANDV UN Equity	AMP UN Equity
LR FP Equity	DLTR UW Equity	NTES UW Equity	RF UN Equity	FERG LN Equity	WY UN Equity
MQG AT Equity	JCI UN Equity	EFX UN Equity	NOW UN Equity	11 HK Equity	CLX UN Equity
RIGN SW Equity	ENDP UW Equity	TLKM IJ Equity	TMUS UW Equity	DNB NO Equity	CCL UN Equity
LNG UA Equity	INCY UW Equity	AMP UN Equity	SYMC UW Equity	UPM FH Equity	ROK UN Equity
LG FP Equity	2 HK Equity	GPC UN Equity	6273 JT Equity	IDXX UW Equity	ULTA UW Equity
PSON LN Equity	IVZ UN Equity	VWS DC Equity	WPL AT Equity	7269 JT Equity	ETR UN Equity
CXO UN Equity	ABF LN Equity	VOLVB SS Equity	2 HK Equity	HES UN Equity	RSG UN Equity
ZTS UN Equity	VNO UN Equity	ROK UN Equity	TCS IS Equity	CFG UN Equity	LR FP Equity
EQT UN Equity	PETR4 BS Equity	INVEB SS Equity	GEBN SW Equity	FLT UN Equity	3968 HK Equity
XEL UN Equity	ADS GY Equity	6971 JT Equity	NEM UN Equity	WDI GY Equity	RCI/B CT Equity
SCG AT Equity	SBK SJ Equity	SN/ LN Equity	5401 JT Equity	4578 JT Equity	LLL UN Equity
SWN UN Equity	DB1 GY Equity	LGEN LN Equity	KNEBV FH Equity	PANW UN Equity	GLE FP Equity
AA UN Equity	GIVN SW Equity	AWK UN Equity	CABK SQ Equity	105560 KP Equity	KLAC UW Equity
6326 JT Equity	035420 KP Equity	XRAY UW Equity	CLX UN Equity	QNBK QD Equity	NVTK LI Equity
ORLY UW Equity	055550 KP Equity	SOL SJ Equity	TLKM IJ Equity	ATD/B CT Equity	SNPS UW Equity
RENT NA Equity	SYMC UW Equity	ESS UN Equity	RCI/B CT Equity	MSI UN Equity	CMG UN Equity
HIG UN Equity	ITV LN Equity	012330 KP Equity	RHT UN Equity	CTRP UW Equity	4543 JT Equity
MOS UN Equity	8725 JT Equity	WPL AT Equity	COL UN Equity	MYL UW Equity	ESS UN Equity
CERN UW Equity	9876549D UN Equity	FE UN Equity	ITC IS Equity	DTE UN Equity	SGO FP Equity
PAH3 GY Equity	RENT NA Equity	ULTA UW Equity	ULTA UW Equity	ES UN Equity	PANW UN Equity
FIS UN Equity	OML LN Equity	PH UN Equity	WCN UN Equity	2502 JT Equity	11 HK Equity
SN/ LN Equity	STX UW Equity	JD UW Equity	ESS UN Equity	INVEB SS Equity	MKC UN Equity
SYMC UW Equity	LNG UA Equity	RCI/B CT Equity	823 HK Equity	8053 JT Equity	CSU CT Equity
SKY LN Equity	PSON LN Equity	BXB AT Equity	MG CT Equity	ST SP Equity	SN/ LN Equity
BRFS3 BS Equity	MOS UN Equity	RNO FP Equity	VMC UN Equity	LSE LN Equity	KYG ID Equity
AGN NA Equity	LVLT UN Equity	SRG IM Equity	MCHP UW Equity	27 HK Equity	PPL CT Equity
2318 HK Equity	2388 HK Equity	A UN Equity	KDP UN Equity	LH UN Equity	GIB/A CT Equity
GWW UN Equity	1541931D UW Equity	ETR UN Equity	4578 JT Equity	AZO UN Equity	FEMSAUBD MF Equity
ISRG UW Equity	CF UN Equity	HSIC UW Equity	ESSITYB SS Equity	HIG UN Equity	TATN RX Equity
AMS SQ Equity	SCG AT Equity	4568 JT Equity	CAP FP Equity	DSM NA Equity	NTRS UW Equity
NUE UN Equity	EW UN Equity	NTRS UW Equity	DNB NO Equity	DSY FP Equity	FAST UW Equity
IMO CT Equity	ACA FP Equity	4543 JT Equity	SCG AT Equity	SSE LN Equity	AMCR UN Equity
2 HK Equity	PAYX UW Equity	857 HK Equity	DLTR UW Equity	K UN Equity	ESSITYB SS Equity
CEMEXCPO MF Equity	TELIA SS Equity	RIO AT Equity	4507 JT Equity	6971 JT Equity	SPLK UW Equity
HOT UN Equity	8309 JT Equity	VIAB UW Equity	FCX UN Equity	SBK SJ Equity	AEE UN Equity
DOV UN Equity	HSP UN Equity	JM SP Equity	EFX UN Equity	CTL UN Equity	6752 JT Equity
GMCR UW Equity	LNC UN Equity	MU UW Equity	AZO UN Equity	7270 JT Equity	OMC UN Equity
GIVN SW Equity	DISH UW Equity	7741 JT Equity	SBAC UW Equity	CERN UW Equity	2628 HK Equity
HOG UN Equity	SN/ LN Equity	GEBN SW Equity	7269 JT Equity	SIKA SE Equity	4901 JT Equity
PUB FP Equity	PFG UN Equity	CAP FP Equity	INFO UW Equity	APA UN Equity	6902 JT Equity
FISV UW Equity	ATLN SW Equity	TDG UN Equity	TAP UN Equity	4523 JT Equity	RR/ LN Equity
L UN Equity	HST UN Equity	055550 KP Equity	BBY UN Equity	GPN UN Equity	PTT TB Equity
MGNT LI Equity	LAND LN Equity	MG CT Equity	FR FP Equity	MRO UN Equity	2 HK Equity
8830 JT Equity	SCAB SS Equity	9983 JT Equity	LONN SW Equity	RCL UN Equity	VMC UN Equity
SCAB SS Equity	11 HK Equity	6326 JT Equity	3008 TT Equity	2 HK Equity	005380 KP Equity
APH UN Equity	MTB UN Equity	REP SQ Equity	RNO FP Equity	3 HK Equity	SBK SJ Equity
6971 JT Equity	LR FP Equity	4661 JT Equity	XLNX UW Equity	SWKS UW Equity	9735 JT Equity
MSI UN Equity	SBAC UW Equity	KYG ID Equity	11 HK Equity	OMC UN Equity	NTES UW Equity
CBK GY Equity	UAA UN Equity	CTRP UW Equity	VNO UN Equity	CLX UN Equity	8053 JT Equity
SLA LN Equity	FSR SJ Equity	3 HK Equity	8725 JT Equity	SQ UN Equity	CHD UN Equity
8053 JT Equity	GGP UN Equity	4523 JT Equity	DVN UN Equity	PETR4 BS Equity	KEY UN Equity
ORG AT Equity	SNH SJ Equity	GFNORTEO MF Equity	GFNORTEO MF Equity	2388 HK Equity	DNB NO Equity
8309 JT Equity	3 HK Equity	TRI CT Equity	9735 JT Equity	4543 JT Equity	6178 JT Equity
MAR UW Equity	SCMN SW Equity	033780 KP Equity	3 HK Equity	PPL CT Equity	2503 JT Equity
HSY UN Equity	AGU CT Equity	6273 JT Equity	LH UN Equity	005380 KP Equity	DSV DC Equity
RF UN Equity	MGNT LI Equity	FITB UW Equity	BMRN UW Equity	SCG AT Equity	RMD UN Equity
TFCF UW Equity	NI UN Equity	2412 TT Equity	VALE5 BS Equity	TXT UN Equity	055550 KP Equity
DB1 GY Equity	ES UN Equity	2503 JT Equity	MRK GY Equity	6178 JT Equity	6326 JT Equity
ADS UN Equity	CHTR UW Equity	LR FP Equity	CDI FP Equity	KNEBV FH Equity	HEN3 GY Equity
PFG UN Equity	QBE AT Equity	G IM Equity	CAG UN Equity	ABMD UW Equity	386 HK Equity
ES UN Equity	GWW UN Equity	CA FP Equity	SOL SJ Equity	RCI/B CT Equity	HES UN Equity
1643322D NO Equity	EQIX UW Equity	1694944D CT Equity	FERG LN Equity	FEMSAUBD MF Equity	KR UN Equity
BWA UN Equity	2882 TT Equity	AAL LN Equity	HSY UN Equity	NBL UN Equity	6502 JT Equity
MT NA Equity	WFM UW Equity	SBAC UW Equity	8053 JT Equity	1COV GY Equity	GEBN SE Equity
6367 JT Equity	WEC UN Equity	MAR UW Equity	FRC UN Equity	HRS UN Equity	7269 JT Equity
AMP AT Equity	TFCF UW Equity	INCY UW Equity	ABC UN Equity	DWNI GY Equity	PBK MK Equity
6273 JT Equity	WTB LN Equity	015760 KP Equity	SNH SJ Equity	VMC UN Equity	NCM AT Equity
000270 KP Equity	SBER RX Equity	FNV CT Equity	DGX UN Equity	FE UN Equity	GMG AT Equity
STZ UN Equity	RBS LN Equity	CPB UN Equity	MTD UN Equity	SHBA SS Equity	BBRI IJ Equity
CAM UN Equity	KDP UN Equity	SYMC UW Equity	MHK UN Equity	VRSK UW Equity	ANSS UW Equity
9876549D UN Equity	NUE UN Equity	LRCX UW Equity	LNC UN Equity	PBK MK Equity	BF/B UN Equity
ETR UN Equity	IFX GY Equity	CHD UN Equity	UPM FH Equity	DVMT UN Equity	LH UN Equity
MTB UN Equity	005490 KP Equity	GWW UN Equity	BEN UN Equity	8604 JT Equity	FANG UW Equity
KGF LN Equity	RHT UN Equity	MKL UN Equity	PUB FP Equity	CTAS UW Equity	SLHN SE Equity
RCI/B CT Equity	HOT UN Equity	WDC UW Equity	RSG UN Equity	RACE IM Equity	FTS CT Equity
CIEL3 BS Equity	688 HK Equity	RHT UN Equity	YUMC UN Equity	AME UN Equity	IAC UW Equity
FERG LN Equity	RF UN Equity	FLT UN Equity	SN/ LN Equity	XLNX UW Equity	FME GY Equity
SAND SS Equity	KMX UN Equity	LH UN Equity	MT NA Equity	055550 KP Equity	BBY UN Equity
FE UN Equity	PUB FP Equity	FCX UN Equity	XRAY UW Equity	WDAY UW Equity	VWS DC Equity
FME GY Equity	1925 JT Equity	EQT UN Equity	HCP UN Equity	KYG ID Equity	KEYS UN Equity
ROP UN Equity	MKS LN Equity	PBK MK Equity	LSE LN Equity	BMRN UW Equity	HUVR IS Equity
CCL UN Equity	6502 JT Equity	EXPE UW Equity	012330 KP Equity	NOV UN Equity	NUE UN Equity
NTRS UW Equity	WFD AT Equity	NCM AT Equity	MTN SJ Equity	MXIM UW Equity	FCX UN Equity
LB UN Equity	ESS UN Equity	FERG LN Equity	4901 JT Equity	1301 TT Equity	YUMC UN Equity
7741 JT Equity	BRFS3 BS Equity	OML LN Equity	4661 JT Equity	TATN RX Equity	QSR CT Equity
COG UN Equity	RCL UN Equity	SEBA SS Equity	4523 JT Equity	NA CT Equity	COO UN Equity
FTI UN Equity	ADEN SW Equity	8035 JT Equity	WAT UN Equity	WKL NA Equity	CBRE UN Equity
8601 JT Equity	CAP FP Equity	11 HK Equity	HBAN UW Equity	RNO FP Equity	7201 JT Equity
WFM UW Equity	AMP AT Equity	MRK GY Equity	SUN AT Equity	IQV UN Equity	005490 KP Equity
PGR UN Equity	TCL AT Equity	AEE UN Equity	PETR4 BS Equity	ETFC UW Equity	FERG LN Equity
DISH UW Equity	GFNORTEO MF Equity	PRGO UN Equity	GGP UN Equity	WYNN UW Equity	1925 JT Equity
PNR UN Equity	TRI CT Equity	KIM UN Equity	2502 JT Equity	HBAN UW Equity	CBS UN Equity
RRC UN Equity	MNK UN Equity	DVA UN Equity	HSIC UW Equity	TDG UN Equity	IP UN Equity
ROST UW Equity	DVA UN Equity	VRSK UW Equity	6702 JT Equity	RBS LN Equity	1301 TT Equity
OKE UN Equity	FE UN Equity	2802 JT Equity	1723503D AT Equity	GIB/A CT Equity	CMS UN Equity
WALMEX* MF Equity	SLA LN Equity	1723503D AT Equity	HEI GY Equity	SN/ LN Equity	CPALL TB Equity
ACA FP Equity	GPC UN Equity	8725 JT Equity	MGM UN Equity	9735 JT Equity	MXIM UW Equity
IFX GY Equity	9735 JT Equity	WHR UN Equity	O UN Equity	KLAC UW Equity	FSR SJ Equity
ADEN SW Equity	CLX UN Equity	BEN UN Equity	KLAC UW Equity	857 HK Equity	KBC BB Equity
XRX UN Equity	AA UN Equity	ABF LN Equity	CA FP Equity	3407 JT Equity	ORSTED DC Equity
9531 JT Equity	CBK GY Equity	8604 JT Equity	CHKP UW Equity	GEBN SE Equity	FRC UN Equity
LAND LN Equity	HLT UN Equity	FAST UW Equity	NA CT Equity	RSG UN Equity	CDW UW Equity
6702 JT Equity	6988 JT Equity	SCMN SW Equity	CNA LN Equity	ESS UN Equity	EFX UN Equity
FAST UW Equity	LBTYA UW Equity	CMS UN Equity	MSI UN Equity	CMA UN Equity	2502 JT Equity
RBS LN Equity	CXO UN Equity	6 HK Equity	SBK SJ Equity	FRC UN Equity	CFG UN Equity
NA CT Equity	KER FP Equity	PUB FP Equity	WHR UN Equity	FFH CT Equity	8750 JT Equity
3 HK Equity	HSY UN Equity	7011 JT Equity	27 HK Equity	FSR SJ Equity	AJG UN Equity
DTE UN Equity	WHR UN Equity	NOV UN Equity	DISH UW Equity	MGM UN Equity	PFG UW Equity
PPL CT Equity	PETR3 BS Equity	TLEVICPO MF Equity	IVZ UN Equity	CSU CT Equity	EXPE UW Equity
QRTEA UW Equity	823 HK Equity	WCN UN Equity	TDG UN Equity	6869 JT Equity	CINF UW Equity
WTB LN Equity	3968 HK Equity	BMRN UW Equity	IDXX UW Equity	HUVR IS Equity	CON GY Equity
KBC BB Equity	AGN NA Equity	HOT UN Equity	WRK UN Equity	AMTD UW Equity	NA CT Equity
PAYX UW Equity	SUN AT Equity	SGSN SW Equity	ANDV UN Equity	6326 JT Equity	5020 JT Equity
051910 KP Equity	HBI UN Equity	BBCA IJ Equity	FTS CT Equity	CABK SQ Equity	ARE UN Equity
MAY MK Equity	1684442D UN Equity	WALMEX* MF Equity	MLM UN Equity	SEBA SS Equity	WPP LN Equity
LNC UN Equity	DTE UN Equity	688 HK Equity	BLL UN Equity	HST UN Equity	LNG UA Equity
SCMN SW Equity	2881 TT Equity	TMUS UW Equity	QSR CT Equity	CBRE UN Equity	FNV CT Equity
BXB AT Equity	G CT Equity	2502 JT Equity	AME UN Equity	TEL NO Equity	MG CT Equity
GPC UN Equity	AME UN Equity	RSG UN Equity	AWK UN Equity	CAH UN Equity	105560 KP Equity
TRI CT Equity	CVE CT Equity	3402 JT Equity	NLSN UN Equity	DSV DC Equity	TEL NO Equity
105560 KP Equity	FCA IM Equity	MRO UN Equity	SIKA SW Equity	PTT TB Equity	068270 KP Equity
CF UN Equity	8053 JT Equity	CTXS UW Equity	SJM UN Equity	PFG UW Equity	BAP UN Equity
1605 JT Equity	COG UN Equity	TEL NO Equity	ETR UN Equity	ABX CT Equity	4507 JT Equity
EMN UN Equity	UHS UN Equity	KPN NA Equity	PBK MK Equity	O UN Equity	INCY UW Equity
2308 TT Equity	TSN UN Equity	MKC UN Equity	GPC UN Equity	STX UW Equity	WAT UN Equity
WFD AT Equity	A UN Equity	ITC IS Equity	JM SP Equity	BAP UN Equity	FDC UN Equity
TLW LN Equity	LRCX UW Equity	HLT UN Equity	GPN UN Equity	SIVB UW Equity	CPRT UW Equity
GEBN SW Equity	MAERSKB DC Equity	WKL NA Equity	TLS AT Equity	WAT UN Equity	2454 TT Equity
MAT UW Equity	012330 KP Equity	KER FP Equity	CNC UN Equity	AWK UN Equity	L UN Equity
AGU CT Equity	4755 JT Equity	KBC BB Equity	CEMEXCPO MF Equity	STM FP Equity	EVRG UN Equity
TKA GY Equity	PAH3 GY Equity	005490 KP Equity	1694944D CT Equity	EVRG UN Equity	DHI UN Equity
SBAC UW Equity	CPI LN Equity	TSCO UW Equity	8630 JT Equity	ACA FP Equity	HCP UN Equity
SGSN SW Equity	MRK GY Equity	HST UN Equity	KYG ID Equity	MKL UN Equity	BMRN UW Equity
STO AT Equity	BWA UN Equity	AA UN Equity	MKL UN Equity	4901 JT Equity	TFX UN Equity
KNEBV FH Equity	RCI/B CT Equity	TELIA SS Equity	ABF LN Equity	CE UN Equity	NTAP UW Equity
SWK UN Equity	KEY UN Equity	CNC UN Equity	HRS UN Equity	LEN UN Equity	RF UN Equity
ESV UN Equity	TIT IM Equity	SWKS UW Equity	6988 JT Equity	LLL UN Equity	TWLO UN Equity
TECK/B CT Equity	KGF LN Equity	UHS UN Equity	3407 JT Equity	EXPE UW Equity	FCA IM Equity
ATLN SW Equity	BBBY UW Equity	CMG UN Equity	DWNI GY Equity	EFX UN Equity	DBK GY Equity
4901 JT Equity	4661 JT Equity	090430 KP Equity	ASII IJ Equity	ESSITYB SS Equity	ICICIBC IS Equity
CPI LN Equity	BXB AT Equity	L CT Equity	2412 TT Equity	PETR3 BS Equity	MKL UN Equity
IAG AT Equity	WALMEX* MF Equity	PFG UN Equity	4911 JT Equity	IAG AT Equity	GPC UN Equity
8308 JT Equity	BG UN Equity	TFCF UW Equity	HST UN Equity	5401 JT Equity	CTRP UW Equity
1396924D UW Equity	1723503D AT Equity	TNB MK Equity	2882 TT Equity	DGX UN Equity	SHBA SS Equity
TIF UN Equity	105560 KP Equity	MHK UN Equity	5020 JT Equity	CSGP UW Equity	GFNORTEO MF Equity
9735 JT Equity	KNEBV FH Equity	AAP UN Equity	ATCOB SS Equity	MSCI UN Equity	8725 JT Equity
AME UN Equity	ETR UN Equity	L UN Equity	TRI CT Equity	BBCA IJ Equity	SEBA SS Equity
QBE AT Equity	CCT CT Equity	DISH UW Equity	BBCA IJ Equity	AHT LN Equity	DRI UN Equity
KEY UN Equity	BCR UN Equity	AGU CT Equity	WFM UW Equity	3008 TT Equity	XYL UN Equity
TIT IM Equity	6 HK Equity	FFH CT Equity	AXSB IS Equity	RMD UN Equity	7270 JT Equity
7974 JT Equity	2601 HK Equity	8053 JT Equity	L UN Equity	2454 TT Equity	ACGL UW Equity
GMEXICOB MF Equity	VNA GY Equity	COG UN Equity	CE UN Equity	AEE UN Equity	MRVL UW Equity
NEM UN Equity	KSS UN Equity	XLNX UW Equity	4568 JT Equity	1303 TT Equity	ITSA4 BS Equity
8750 JT Equity	PBK MK Equity	8750 JT Equity	SKY LN Equity	GFNORTEO MF Equity	EXAS UR Equity
7261 JT Equity	GEBN SW Equity	MLM UN Equity	VRSK UW Equity	8725 JT Equity	DXC UN Equity
TRIP UW Equity	8830 JT Equity	CINF UW Equity	TPR UN Equity	MTD UN Equity	BR UN Equity
FM CT Equity	BAER SW Equity	RCL UN Equity	AEE UN Equity	TIF UN Equity	KMX UN Equity
XLNX UW Equity	PNR UN Equity	SUN AT Equity	SGSN SW Equity	GWW UN Equity	IFF UN Equity
ADSK UW Equity	FR FP Equity	DGX UN Equity	FLT UN Equity	ATL IM Equity	PGHN SE Equity
HTZ UN Equity	8601 JT Equity	SKY LN Equity	ATO FP Equity	UHR SE Equity	SSE LN Equity
ITSA4 BS Equity	4578 JT Equity	ADS UN Equity	NBL UN Equity	DHI UN Equity	4519 JT Equity
DSM NA Equity	BBCA IJ Equity	AEM CT Equity	CHD UN Equity	LBTYK UW Equity	27 HK Equity
KEP SP Equity	ABX CT Equity	PETR4 BS Equity	DVMT UN Equity	ANSS UW Equity	MGM UN Equity
11 HK Equity	3402 JT Equity	DNB NO Equity	PPL CT Equity	ETR UN Equity	2388 HK Equity
GGP UN Equity	AKAM UW Equity	2269 JT Equity	DSM NA Equity	EQT UN Equity	DOV UN Equity
HP UN Equity	SNDK UW Equity	FRT UN Equity	AENA SQ Equity	WRK UN Equity	TLKM IJ Equity
XEC UN Equity	1288 HK Equity	1878 JT Equity	AGL AT Equity	2882 TT Equity	UG FP Equity
CAG UN Equity	PNDORA DC Equity	EXR UN Equity	MAERSKB DC Equity	HEXAB SS Equity	HBAN UW Equity
6594 JT Equity	9531 JT Equity	NA CT Equity	7011 JT Equity	3968 HK Equity	CHKP UW Equity
823 HK Equity	NA CT Equity	CVE CT Equity	LB UN Equity	XL UN Equity	HEXAB SS Equity
ASII IJ Equity	QRTEA UW Equity	WAT UN Equity	CTL UN Equity	4507 JT Equity	IT UN Equity
NI UN Equity	NEM UN Equity	LLL UN Equity	LLL UN Equity	CAG UN Equity	BXB AT Equity
DVA UN Equity	TXT UN Equity	DWNI GY Equity	CMS UN Equity	EMN UN Equity	MLM UN Equity
FLR UN Equity	EQT UN Equity	KLAC UW Equity	ADS UN Equity	PUB FP Equity	CNP UN Equity
1925 JT Equity	LG FP Equity	ASII IJ Equity	857 HK Equity	CTXS UW Equity	GMKN RX Equity
JNPR UN Equity	7269 JT Equity	AMP AT Equity	FE UN Equity	SGSN SE Equity	NESTE FH Equity
2412 TT Equity	2502 JT Equity	XEC UN Equity	2454 TT Equity	1093 HK Equity	SCG AT Equity
8725 JT Equity	COL UN Equity	TPR UN Equity	CMA UN Equity	YUMC UN Equity	WALMEX* MF Equity
SRG IM Equity	2802 JT Equity	2454 TT Equity	FNV CT Equity	FTI UN Equity	HMB SS Equity
BBBY UW Equity	KPN NA Equity	PPL CT Equity	ABE SQ Equity	MKC UN Equity	WCG UN Equity
TCL AT Equity	ATVI UW Equity	SBK SJ Equity	ATL IM Equity	ABC UN Equity	4523 JT Equity
2882 TT Equity	TSCO UW Equity	COL UN Equity	WKL NA Equity	1326 TT Equity	UPM FH Equity
2502 JT Equity	8630 JT Equity	7309 JT Equity	TXT UN Equity	MLM UN Equity	CARLB DC Equity
6 HK Equity	EMN UN Equity	HEN GY Equity	4543 JT Equity	SPLK UW Equity	688 HK Equity
SIAL UW Equity	FLT UN Equity	LLTC UW Equity	MXIM UW Equity	SUN AT Equity	051910 KP Equity
4578 JT Equity	LH UN Equity	NZYMB DC Equity	BBRI IJ Equity	QSR CT Equity	CAH UN Equity
KLAC UW Equity	2412 TT Equity	BF/B UN Equity	HOLX UW Equity	BHGE UN Equity	AMTD UW Equity
NTAP UW Equity	BLND LN Equity	UCG IM Equity	CBK GY Equity	WALMEX* MF Equity	SOL SJ Equity
NRG UN Equity	8308 JT Equity	2388 HK Equity	IQV UN Equity	FAST UW Equity	7011 JT Equity
8002 JT Equity	BF/B UN Equity	ADSK UW Equity	1301 TT Equity	S32 AT Equity	JM SP Equity
ITC IS Equity	CABK SQ Equity	DHI UN Equity	FAST UW Equity	TSS UN Equity	SYMC UW Equity
HEI GY Equity	090430 KP Equity	GPN UN Equity	HEN GY Equity	AMD UR Equity	VMW UN Equity
5020 JT Equity	UHR SW Equity	QRTEA UW Equity	MBBYF UN Equity	INF LN Equity	LEN UN Equity
NZYMB DC Equity	AMG UN Equity	RF UN Equity	AGU CT Equity	JM SP Equity	2412 TT Equity
FORTUM FH Equity	CIEL3 BS Equity	105560 KP Equity	HES UN Equity	051910 KP Equity	012330 KP Equity
4568 JT Equity	PANW UN Equity	DELB BB Equity	SCMN SW Equity	2412 TT Equity	5401 JT Equity
FSR SJ Equity	ATCT NA Equity	LAND LN Equity	CCL LN Equity	HO FP Equity	WDC UW Equity
KYG ID Equity	SAB SQ Equity	AME UN Equity	NOV UN Equity	GGP UN Equity	K UN Equity
CLX UN Equity	HOG UN Equity	SUNP IS Equity	HAS UW Equity	1288 HK Equity	CE UN Equity
MKS LN Equity	QRVO UW Equity	AYI UN Equity	DOV UN Equity	MSIL IS Equity	EDU UN Equity
1723503D AT Equity	HSIC UW Equity	MCHP UW Equity	CTXS UW Equity	MRO LN Equity	035420 KP Equity
KSU UN Equity	TIF UN Equity	PANW UN Equity	QBE AT Equity	LNC UN Equity	ANET UN Equity
2503 JT Equity	MHK UN Equity	CIEL3 BS Equity	TEL NO Equity	FNV CT Equity	III LN Equity
ATL IM Equity	TDG UN Equity	MAC UN Equity	OML LN Equity	TTWO UW Equity	ACA FP Equity
CHTR UW Equity	FAST UW Equity	6502 JT Equity	ADEN SW Equity	MHK UN Equity	6702 JT Equity
HEN GY Equity	4568 JT Equity	PETR3 BS Equity	1288 HK Equity	ULTA UW Equity	TRU UN Equity
POP SQ Equity	MSI UN Equity	TTMT IS Equity	B3SA3 BS Equity	NVTK LI Equity	DGX UN Equity
KPN NA Equity	SAND SS Equity	DOV UN Equity	IAG AT Equity	L UN Equity	ITC IS Equity
ITV LN Equity	CEMEXCPO MF Equity	7733 JT Equity	EMN UN Equity	EDU UN Equity	FFH CT Equity
SAB SQ Equity	KYG ID Equity	NOW UN Equity	3402 JT Equity	GPC UN Equity	SGSN SE Equity
BCE CT Equity	5802 JT Equity	HRL UN Equity	NLY UN Equity	FTS CT Equity	SWEDA SS Equity
EDP PL Equity	LSE LN Equity	SLG UN Equity	PANW UN Equity	8630 JT Equity	TAL UN Equity
KMX UN Equity	AAP UN Equity	QBE AT Equity	DHI UN Equity	UG FP Equity	AHT LN Equity
8035 JT Equity	VRSK UW Equity	MAT UW Equity	HEXAB SS Equity	BR UN Equity	EXR UN Equity
CCEP UN Equity	SUNP IS Equity	CHRW UW Equity	6 HK Equity	AXSB IS Equity	MRK GY Equity
MUR UN Equity	EFX UN Equity	IVZ UN Equity	L CT Equity	2007 HK Equity	ABC UN Equity
KDP UN Equity	4507 JT Equity	8309 JT Equity	TFCF UW Equity	CMS UN Equity	HST UN Equity
SESG FP Equity	051910 KP Equity	FR FP Equity	MAS UN Equity	ANET UN Equity	DXCM UW Equity
CARLB DC Equity	XLNX UW Equity	6869 JT Equity	HLT UN Equity	TPR UN Equity	WPC UN Equity
BF/B UN Equity	GMEXICOB MF Equity	CFG UN Equity	GEN DC Equity	MTN SJ Equity	RWE GY Equity
BLND LN Equity	L UN Equity	PSON LN Equity	WALMEX* MF Equity	ITC IS Equity	SWKS UW Equity
CTXS UW Equity	3008 TT Equity	SAND SS Equity	WFD AT Equity	2382 HK Equity	RBS LN Equity
1303 TT Equity	IMO CT Equity	HEI GY Equity	FSR SJ Equity	HSY UN Equity	3407 JT Equity
ATD/B CT Equity	L CT Equity	LSE LN Equity	8308 JT Equity	6762 JT Equity	COLOB DC Equity
BBCA IJ Equity	DOV UN Equity	051910 KP Equity	WDAY UN Equity	TLKM IJ Equity	MAA UN Equity
7269 JT Equity	TNB MK Equity	BAP UN Equity	ACGL UW Equity	DRI UN Equity	CCEP UN Equity
ESS UN Equity	NZYMB DC Equity	CHKP UW Equity	BAP UN Equity	8830 JT Equity	IAG AT Equity
DLTR UW Equity	MAY MK Equity	DSM NA Equity	FTI UN Equity	KMX UN Equity	AENA SQ Equity
NVTK LI Equity	SRCL UW Equity	RRS LN Equity	MAA UN Equity	LNG UA Equity	LBTYK UW Equity
VWS DC Equity	2503 JT Equity	M UN Equity	TLEVICPO MF Equity	8309 JT Equity	INF LN Equity
KSS UN Equity	ADSK UW Equity	1928 JT Equity	033780 KP Equity	TRU UN Equity	9021 JT Equity
TAP UN Equity	XL UN Equity	HRS UN Equity	TELIA SS Equity	BAER SE Equity	TSCO UW Equity
CIMB MK Equity	XRX UN Equity	WFM UW Equity	SW FP Equity	ALL AT Equity	LNC UN Equity
BRBY LN Equity	4324 JT Equity	MSI UN Equity	COG UN Equity	FR FP Equity	HO FP Equity
MRK GY Equity	LUX IM Equity	MAS UN Equity	PETR3 BS Equity	TECK/B CT Equity	SJM UN Equity
TEC FP Equity	CTXS UW Equity	9021 JT Equity	ALB UN Equity	HMB SS Equity	DWNI GY Equity
ATVI UW Equity	EXPE UW Equity	6988 JT Equity	8309 JT Equity	8267 JT Equity	1303 TT Equity
BG UN Equity	VWS DC Equity	FSR SJ Equity	NCM AT Equity	ORG AT Equity	VIE FP Equity
VER UW Equity	HEI GY Equity	SCG UN Equity	BXB AT Equity	012330 KP Equity	AKAM UW Equity
HSE CT Equity	1303 TT Equity	CA UW Equity	4188 JT Equity	BF/B UN Equity	IEX UN Equity
TEN IM Equity	NWL UN Equity	NLY UN Equity	1303 TT Equity	CHD UN Equity	EXPD UW Equity
EA UW Equity	BIRG ID Equity	BNZL LN Equity	MSIL IS Equity	ATO FP Equity	SSNC UW Equity
LLTC UW Equity	ITC IS Equity	FRC UN Equity	KMX UN Equity	1928 HK Equity	SCMN SE Equity
BCR UN Equity	CBRE UN Equity	6098 JT Equity	AMP AT Equity	FANG UW Equity	XRAY UW Equity
NTGY SQ Equity	VMC UN Equity	ATL IM Equity	BAER SW Equity	EXPD UW Equity	8630 JT Equity
1301 TT Equity	TLKM IJ Equity	MGM UN Equity	3968 HK Equity	TELIA SS Equity	TRI CT Equity
SJM UN Equity	SJM UN Equity	MXIM UW Equity	7309 JT Equity	ABF LN Equity	CTXS UW Equity
1541931D UW Equity	CE UN Equity	GEN DC Equity	2802 JT Equity	TAP UN Equity	7733 JT Equity
COS CT Equity	BRBY LN Equity	WPM CT Equity	COO UN Equity	SYMC UW Equity	FOXA UW Equity
LRCX UW Equity	TMUS UN Equity	CPGX UN Equity	086790 KP Equity	175 HK Equity	ATL IM Equity
CABK SQ Equity	5411 JT Equity	IFF UN Equity	TIF UN Equity	ARE UN Equity	1216 TT Equity
RSG UN Equity	NVDA UW Equity	CARLB DC Equity	051910 KP Equity	CHKP UW Equity	CAG UN Equity
TLM CT Equity	PPL CT Equity	SW FP Equity	DSV DC Equity	SHOP CT Equity	IFC CT Equity
GMKN RX Equity	HUVR IS Equity	IRM UN Equity	VIAB UW Equity	PGHN SE Equity	TTWO UW Equity
DISCA UW Equity	8035 JT Equity	8267 JT Equity	9021 JT Equity	SNPS UW Equity	HOLX UW Equity
4 HK Equity	SLG UN Equity	EMN UN Equity	5802 JT Equity	ECA CT Equity	MTN SJ Equity
AKAM UW Equity	1605 JT Equity	4324 JT Equity	XL UN Equity	LULU UW Equity	NLY UN Equity
JMAT LN Equity	PSM GY Equity	1301 TT Equity	FNF UN Equity	VWS DC Equity	2891 TT Equity
PKO PW Equity	2891 TT Equity	PNR UN Equity	CNHI IM Equity	2891 TT Equity	GWW UN Equity
AMG UN Equity	SEE UN Equity	OKE UN Equity	PTT TB Equity	NWL UN Equity	4578 JT Equity
CDI FP Equity	SESG FP Equity	4755 JT Equity	2891 TT Equity	VNO UN Equity	BHGE UN Equity
NLY UN Equity	7309 JT Equity	TXT UN Equity	DSY FP Equity	688 HK Equity	HAS UW Equity
TXT UN Equity	ASII IJ Equity	MDVN UW Equity	EBS AV Equity	MRK GY Equity	SOON SE Equity
WHR UN Equity	TAP UN Equity	AKAM UW Equity	PNR UN Equity	CARLB DC Equity	STE UN Equity
086790 KP Equity	JAZZ UW Equity	000270 KP Equity	STX UW Equity	EXR UN Equity	DATA UN Equity
2388 HK Equity	000270 KP Equity	IAG AT Equity	III LN Equity	EBS AV Equity	3008 TT Equity
TNB MK Equity	WAT UN Equity	WRK UN Equity	CARLB DC Equity	MELI UW Equity	OKTA UW Equity
IHG LN Equity	CDI FP Equity	RMS FP Equity	RBS LN Equity	HEI GY Equity	DVN UN Equity
AES UN Equity	NOW UN Equity	MTD UN Equity	UHR SW Equity	9843 JT Equity	TELIA SS Equity
5802 JT Equity	PTT TB Equity	HBI UN Equity	HO FP Equity	6988 JT Equity	ALLY UN Equity
WEC UN Equity	JWN UN Equity	XL UN Equity	ALGN UW Equity	NN NA Equity	FER SQ Equity
4523 JT Equity	ANDV UN Equity	CNP UN Equity	AMTD UW Equity	URI UN Equity	TXT UN Equity
CNX UN Equity	VOYA UN Equity	5802 JT Equity	CINF UW Equity	ALV UN Equity	ALL AT Equity
SIRI UW Equity	7261 JT Equity	KSU UN Equity	VALE3 BS Equity	LEA UN Equity	MTX GY Equity
NVDA UW Equity	WU UN Equity	KGF LN Equity	FCA IM Equity	TFX UN Equity	UDR UN Equity
BAP UN Equity	CHD UN Equity	B3SA3 BS Equity	CTAS UW Equity	AKAM UW Equity	SY1 GY Equity
TLKM IJ Equity	AC FP Equity	BLL UN Equity	DRI UN Equity	NCM AT Equity	VAR UN Equity
RHT UN Equity	LLTC UW Equity	7269 JT Equity	688 HK Equity	CDW UW Equity	NN NA Equity
ATCOB SS Equity	9021 JT Equity	VIE FP Equity	CNP UN Equity	1723503D AT Equity	ATO UN Equity
REM SJ Equity	RWE GY Equity	4911 JT Equity	KSU UN Equity	1216 TT Equity	KSU UN Equity
CNP UN Equity	015760 KP Equity	LI FP Equity	TNB MK Equity	AENA SQ Equity	KKR UN Equity
SLG UN Equity	DSM NA Equity	LKQ UW Equity	IT UN Equity	CDNS UW Equity	SUN AT Equity
EQIX UW Equity	DGX UN Equity	DSY FP Equity	1928 HK Equity	KSS UN Equity	1288 HK Equity
SLM SJ Equity	6702 JT Equity	UPM FH Equity	MKC UN Equity	SJM UN Equity	EDEN FP Equity
LLL UN Equity	3407 JT Equity	AGL AT Equity	CBRE UN Equity	TAL UN Equity	1109 HK Equity
MGM UN Equity	ALV UN Equity	UDR UN Equity	TWTR UN Equity	ITRK LN Equity	GDDY UN Equity
POW CT Equity	XEC UN Equity	CE UN Equity	RMD UN Equity	8113 JT Equity	8113 JT Equity
CAP FP Equity	BBY UN Equity	WU UN Equity	NTAP UW Equity	9021 JT Equity	MKTX UW Equity
UU/ LN Equity	ALU FP Equity	REE SQ Equity	8830 JT Equity	XYL UN Equity	STM FP Equity
BBSE3 BS Equity	ORG AT Equity	KMX UN Equity	G CT Equity	HCP UN Equity	BBAS3 BS Equity
4755 JT Equity	TRIP UW Equity	9843 JT Equity	OKE UN Equity	DOL CT Equity	BEI GY Equity
TRW UN Equity	ATL IM Equity	8830 JT Equity	SNPS UW Equity	IT UN Equity	HEIO NA Equity
FLS UN Equity	ITSA4 BS Equity	1216 TT Equity	4755 JT Equity	INCY UW Equity	RNO FP Equity
SOLB BB Equity	CAM UN Equity	PSM GY Equity	S32 AT Equity	UMI BB Equity	HEI GY Equity
MBT UN Equity	APN SJ Equity	BEI GY Equity	UHS UN Equity	XPO UN Equity	AEM CT Equity
GPS UN Equity	REM SJ Equity	FTS CT Equity	1878 JT Equity	VRSN UW Equity	8309 JT Equity
GKN LN Equity	FFH CT Equity	GIB/A CT Equity	WYNN UW Equity	FMC UN Equity	WYNN UW Equity
5411 JT Equity	IAG AT Equity	ALV UN Equity	KPN NA Equity	NLY UN Equity	SCC TB Equity
TSN UN Equity	KSU UN Equity	TWTR UN Equity	GIB/A CT Equity	8002 JT Equity	STX UW Equity
HSIC UW Equity	MAC UN Equity	2308 TT Equity	HUVR IS Equity	6702 JT Equity	1918 HK Equity
SW FP Equity	AMTD UN Equity	HAS UW Equity	LEN UN Equity	BRBY LN Equity	HRL UN Equity
FR FP Equity	SRG IM Equity	MGNT LI Equity	SAB SQ Equity	G CT Equity	INVH UN Equity
URI UN Equity	O UN Equity	GMG AT Equity	SLHN SW Equity	SLHN SE Equity	8830 JT Equity
SKFB SS Equity	SGSN SW Equity	UCB BB Equity	GMG AT Equity	COLOB DC Equity	MT NA Equity
CE UN Equity	HEN GY Equity	UU/ LN Equity	CA UW Equity	1878 JT Equity	SIVB UW Equity
SRCL UW Equity	WYND UN Equity	NXT LN Equity	ITSA4 BS Equity	AJG UN Equity	JEC UN Equity
1288453D UW Equity	RMS FP Equity	IFC CT Equity	CMG UN Equity	BLL UN Equity	ABMD UW Equity
ALV UN Equity	NTAP UW Equity	FER SQ Equity	GMEXICOB MF Equity	RWE GY Equity	1326 TT Equity
COLOB DC Equity	SPLS UW Equity	IMO CT Equity	2601 HK Equity	CPRT UW Equity	NCLH UN Equity
AZJ AT Equity	JMAT LN Equity	LNC UN Equity	PGHN SW Equity	1801 JT Equity	8604 JT Equity
KINVB SS Equity	MXIM UW Equity	HEXAB SS Equity	QRTEA UW Equity	051900 KP Equity	857 HK Equity
SJR/B CT Equity	SIG UN Equity	INGR UN Equity	FER SQ Equity	096770 KP Equity	MRO UN Equity
BAB LN Equity	CCEP UN Equity	FNF UN Equity	9843 JT Equity	4519 JT Equity	TECK/B CT Equity
ALU FP Equity	MT NA Equity	NVTK LI Equity	IFF UN Equity	CBOE UW Equity	1928 HK Equity
ENDP UW Equity	CA UW Equity	IPG UN Equity	ARE UN Equity	MAS UN Equity	LNT UW Equity
AEE UN Equity	1301 TT Equity	ITSA4 BS Equity	NN NA Equity	RJF UN Equity	NVR UN Equity
688 HK Equity	ALLY UN Equity	SGE LN Equity	UNM UN Equity	CHRW UW Equity	CBOE UF Equity
FFH CT Equity	CARLB DC Equity	9005 JT Equity	2308 TT Equity	CNA LN Equity	TEP FP Equity
REE SQ Equity	ATCOB SS Equity	KEY UN Equity	8002 JT Equity	ADS UN Equity	MAS UN Equity
L CT Equity	5020 JT Equity	8630 JT Equity	JNPR UN Equity	IAC UW Equity	CMA UN Equity
AAP UN Equity	RSG UN Equity	DRE UN Equity	SLG UN Equity	SCMN SE Equity	CHRW UW Equity
1088 HK Equity	FER SQ Equity	3008 TT Equity	ICICIBC IS Equity	III LN Equity	2007 HK Equity
LBTYA UW Equity	VALE5 BS Equity	SNA UN Equity	7733 JT Equity	HEN GY Equity	BURL UN Equity
FLT UN Equity	GPS UN Equity	FBHS UN Equity	1928 JT Equity	COO UN Equity	CTL UN Equity
O UN Equity	9502 JT Equity	ATCOB SS Equity	2881 TT Equity	DPZ UN Equity	TEMN SE Equity
BEI GY Equity	MTD UN Equity	QSR CT Equity	BEI GY Equity	HFC UN Equity	SABIC AB Equity
PSM GY Equity	FTI UN Equity	BBRI IJ Equity	TTMT IS Equity	GMG AT Equity	CA FP Equity
JWN UN Equity	BDEV LN Equity	051900 KP Equity	175 HK Equity	SLA LN Equity	RJHI AB Equity
2002 TT Equity	TKA GY Equity	9502 JT Equity	WYND UN Equity	PVH UN Equity	DRE UN Equity
BEAV UW Equity	UU/ LN Equity	1303 TT Equity	RACE IM Equity	GMKN RX Equity	TRMB UW Equity
MCHP UW Equity	MCHP UW Equity	SEE UN Equity	MELI UW Equity	TRI CT Equity	WAB UN Equity
033780 KP Equity	TPR UN Equity	LNT UN Equity	TIT IM Equity	NZYMB DC Equity	ZBRA UW Equity
WYND UN Equity	IHG LN Equity	PNW UN Equity	CSU CT Equity	VIE FP Equity	IHG LN Equity
UAA UN Equity	ALKS UW Equity	ANDV UN Equity	PKG UN Equity	NXT LN Equity	GEN DC Equity
CNHI IM Equity	FL UN Equity	COLOB DC Equity	MGNT LI Equity	BEI GY Equity	ITRK LN Equity
SNH SJ Equity	GMKN RX Equity	ETISALAT DH Equity	ETFC UW Equity	MAA UN Equity	ARNC UN Equity
LUX IM Equity	PSN LN Equity	SIKA SW Equity	TKA GY Equity	ORSTED DC Equity	PAYC UN Equity
BBRI IJ Equity	JNPR UN Equity	1288 HK Equity	DOL CT Equity	ALLY UN Equity	S32 AT Equity
BBAS3 BS Equity	TW/ LN Equity	8113 JT Equity	RMS FP Equity	M UN Equity	TLS AT Equity
3407 JT Equity	HRS UN Equity	UHR SW Equity	LAND LN Equity	086790 KP Equity	006400 KP Equity
3402 JT Equity	POW CT Equity	EXPD UW Equity	UDR UN Equity	CNP UN Equity	8267 JT Equity
CA UW Equity	WFTIF UN Equity	9042 JT Equity	RE UN Equity	TNB MK Equity	ASX AT Equity
2881 TT Equity	PVH UN Equity	BBY UN Equity	BG UN Equity	DOV UN Equity	ATCOB SS Equity
TRMB UW Equity	8002 JT Equity	PTT TB Equity	ANSS UW Equity	IHG LN Equity	REG UW Equity
CHD UN Equity	JAH UN Equity	GMEXICOB MF Equity	RJF UN Equity	5802 JT Equity	PUB FP Equity
RL UN Equity	1928 JT Equity	ALB UN Equity	PNDORA DC Equity	033780 KP Equity	EBS AV Equity
ARX CT Equity	SLM SJ Equity	BAER SW Equity	4324 JT Equity	CPALL TB Equity	MRO LN Equity
UCB BB Equity	UPM FH Equity	CPRI UN Equity	AHT LN Equity	8308 JT Equity	FTNT UW Equity
CBRE UN Equity	6762 JT Equity	2882 TT Equity	RWE GY Equity	HSIC UW Equity	ABF LN Equity
IPL CT Equity	ULTA UW Equity	2601 HK Equity	AMD UR Equity	2881 TT Equity	NDAQ UW Equity
WEIR LN Equity	762 HK Equity	RMD UN Equity	SLA LN Equity	CA UW Equity	LBRDK UW Equity
WLL UN Equity	BAP UN Equity	SRCL UW Equity	2002 TT Equity	MTN UN Equity	AES UN Equity
MXIM UW Equity	2002 TT Equity	AENA SQ Equity	AJG UN Equity	KEYS UN Equity	FNF UN Equity
PVH UN Equity	MKC UN Equity	HOLX UW Equity	WP UN Equity	7011 JT Equity	OTEX CT Equity
COL UN Equity	CCL LN Equity	ACA FP Equity	9531 JT Equity	HEIO NA Equity	FTI UN Equity
WU UN Equity	SIRI UW Equity	ACGL UW Equity	EXPD UW Equity	BBRI IJ Equity	LDOS UN Equity
1288 HK Equity	LLL UN Equity	WP UN Equity	DPZ UN Equity	NLSN UN Equity	SUI UN Equity
TPR UN Equity	YAR NO Equity	MOS UN Equity	EQT UN Equity	COG UN Equity	SGE LN Equity
CHRW UW Equity	2308 TT Equity	HO FP Equity	AEM CT Equity	1928 JT Equity	AAP UN Equity
015760 KP Equity	000810 KP Equity	TSS UN Equity	LKQ UW Equity	HOLX UW Equity	788 HK Equity
B3SA3 BS Equity	PII UN Equity	NFX UN Equity	NVTK LI Equity	ABN NA Equity	FAB DH Equity
1684442D UN Equity	033780 KP Equity	CDI FP Equity	8113 JT Equity	LUX IM Equity	7309 JT Equity
FMC UN Equity	MAS UN Equity	LONN SW Equity	VIE FP Equity	3402 JT Equity	QBE AT Equity
KIM UN Equity	27 HK Equity	3968 HK Equity	ARMK UN Equity	KSU UN Equity	VNO UN Equity
WPM CT Equity	FNF UN Equity	VER UN Equity	NZYMB DC Equity	7733 JT Equity	ETFC UW Equity
MAC UN Equity	GMCR UW Equity	NN NA Equity	GWW UN Equity	AGL AT Equity	FMC UN Equity
CPB UN Equity	6201 JT Equity	8951 JT Equity	DVA UN Equity	B3SA3 BS Equity	FDS UN Equity
2601 HK Equity	8267 JT Equity	3407 JT Equity	FBHS UN Equity	HAS UW Equity	KPN NA Equity
ABE SQ Equity	DSY FP Equity	8601 JT Equity	4 HK Equity	7309 JT Equity	6869 JT Equity
BNZL LN Equity	KIM UN Equity	ITV LN Equity	MRO UN Equity	SSNC UW Equity	UHS UN Equity
TATN RX Equity	HEXAB SS Equity	JAZZ UW Equity	CDW UW Equity	CNHI IM Equity	EMN UN Equity
CFN UN Equity	NVTK LI Equity	HUVR IS Equity	BNZL LN Equity	STLD UW Equity	APA UN Equity
IHS UN Equity	QNBK QD Equity	BRFS3 BS Equity	IHG LN Equity	ACGL UW Equity	DPZ UN Equity
RCL UN Equity	CSC UN Equity	CEMEXCPO MF Equity	BF/B UN Equity	CVE CT Equity	2886 TT Equity
BAER SW Equity	SNA UN Equity	1801 JT Equity	FFH CT Equity	CMG UN Equity	NBL UN Equity
000830 KP Equity	992 HK Equity	G1A GY Equity	XYL UN Equity	HRL UN Equity	LUMI IT Equity
BBDC3 BS Equity	LKQ UW Equity	VRSN UW Equity	SOLB BB Equity	TRGP UN Equity	LT IS Equity
CSC UN Equity	VIE FP Equity	NI UN Equity	DRE UN Equity	SY1 GY Equity	WPM CT Equity
EW UN Equity	HBAN UW Equity	2891 TT Equity	HRL UN Equity	IVZ UN Equity	RJF UN Equity
BNR GY Equity	CMA UN Equity	CTAS UW Equity	COLOB DC Equity	STERV FH Equity	NI UN Equity
HRB UN Equity	OCR UN Equity	Y UN Equity	SRG IM Equity	4188 JT Equity	PKI UN Equity
2802 JT Equity	BLL UN Equity	CPI LN Equity	2269 JT Equity	AGN NA Equity	ASII IJ Equity
SIME MK Equity	BNZL LN Equity	WTB LN Equity	IFC CT Equity	VMW UN Equity	2319 HK Equity
CMA UN Equity	IFC CT Equity	APN SJ Equity	LEA UN Equity	AEM CT Equity	BEN UN Equity
BBY UN Equity	KLAC UW Equity	AJG UN Equity	8601 JT Equity	JBHT UW Equity	TAP UN Equity
CCT CT Equity	AEE UN Equity	SGP AT Equity	LNG UA Equity	FFIV UW Equity	051900 KP Equity
IFC CT Equity	CHRW UW Equity	WDAY UN Equity	TECK/B CT Equity	VIAB UW Equity	COL AT Equity
YAR NO Equity	3328 HK Equity	SY1 GY Equity	EXR UN Equity	SIRI UW Equity	DANSKE DC Equity
3968 HK Equity	ECA CT Equity	REM SJ Equity	028260 KP Equity	NDAQ UW Equity	WTB LN Equity
UPM FH Equity	WAB UN Equity	BG UN Equity	DAL UN Equity	1605 JT Equity	BMRI IJ Equity
GARAN TI Equity	UCB BB Equity	HOG UN Equity	LUX IM Equity	BEN UN Equity	9843 JT Equity
XL UN Equity	4 HK Equity	TRN IM Equity	FMC UN Equity	FORTUM FH Equity	GRMN UW Equity
EBS AV Equity	CNC UN Equity	MT NA Equity	PRGO UN Equity	TKA GY Equity	HSIC UW Equity
UNM UN Equity	ALNY UW Equity	CCL LN Equity	PSM GY Equity	006400 KP Equity	VIAB UW Equity
VRSK UW Equity	HOLX UW Equity	FLTR ID Equity	TRGP UN Equity	ITSA4 BS Equity	URI UN Equity
FER SQ Equity	AES UN Equity	IDXX UW Equity	6502 JT Equity	PKG UN Equity	BBDC3 BS Equity
APN SJ Equity	SKFB SS Equity	VCX AT Equity	ALLY UN Equity	GDDY UN Equity	PNW UN Equity
ECOPETL CX Equity	DLR UN Equity	LEN UN Equity	CHRW UW Equity	ACS SQ Equity	3402 JT Equity
8630 JT Equity	4528 JT Equity	COO UN Equity	1216 TT Equity	BXB AT Equity	DOL CT Equity
EXPD UW Equity	FM CT Equity	9531 JT Equity	9503 JT Equity	IEX UN Equity	669 HK Equity
CIT UN Equity	DHI UN Equity	ATO UN Equity	ALV UN Equity	ALB UN Equity	UCB BB Equity
WKL NA Equity	1109 HK Equity	ADEN SW Equity	TATN RX Equity	CCL LN Equity	TNB MK Equity
BMRN UW Equity	UNM UN Equity	LBTYA UW Equity	UG FP Equity	CINF UW Equity	2882 TT Equity
BKIA SQ Equity	4005 JT Equity	WWAV UN Equity	SGE LN Equity	ZION UW Equity	ALLE UN Equity
LT IS Equity	WKL NA Equity	MAERSKB DC Equity	IPG UN Equity	NVR UN Equity	ACS SQ Equity
WAT UN Equity	CFG UN Equity	MRU CT Equity	VAR UN Equity	VAR UN Equity	CF UN Equity
AC FP Equity	2886 TT Equity	4 HK Equity	MNDI LN Equity	DRE UN Equity	CNHI IM Equity
TOU CT Equity	CPB UN Equity	TIT IM Equity	TSS UN Equity	CF UN Equity	ELS UN Equity
EFX UN Equity	SW FP Equity	AES UN Equity	CPB UN Equity	9531 JT Equity	8002 JT Equity
AGS BB Equity	8697 JT Equity	2886 TT Equity	REG UN Equity	2018 HK Equity	66 HK Equity
PNDORA DC Equity	MDVN UW Equity	9064 JT Equity	LUV UN Equity	FNF UN Equity	JKHY UW Equity
AWK UN Equity	ST UN Equity	5020 JT Equity	HOG UN Equity	PSN LN Equity	2313 HK Equity
2891 TT Equity	7733 JT Equity	SNPS UW Equity	URI UN Equity	JAZZ UW Equity	SRG IM Equity
FALAB CC Equity	UG FP Equity	LULU UW Equity	BRBY LN Equity	2269 JT Equity	SW FP Equity
006400 KP Equity	LEN UN Equity	LUX IM Equity	PNW UN Equity	9503 JT Equity	2601 HK Equity
4324 JT Equity	8113 JT Equity	REG UN Equity	WTB LN Equity	MOS UN Equity	TIF UN Equity
SIKA SW Equity	KEP SP Equity	XRX UN Equity	8697 JT Equity	4324 JT Equity	CABK SQ Equity
SMIN LN Equity	BNR GY Equity	HEIO NA Equity	EDU UN Equity	1177 HK Equity	AOT TB Equity
7309 JT Equity	LT IS Equity	VAL UN Equity	1801 JT Equity	ATCOB SS Equity	MOWI NO Equity
UHS UN Equity	IFF UN Equity	1326 TT Equity	AMG UN Equity	TEP FP Equity	DISCK UW Equity
LH UN Equity	IHS UN Equity	028260 KP Equity	ALL AT Equity	2601 HK Equity	1928 JT Equity
494 HK Equity	EXPD UW Equity	1928 HK Equity	6869 JT Equity	BNZL LN Equity	4755 JT Equity
SKAB SS Equity	DISCK UW Equity	MBBYF UN Equity	CDNS UW Equity	EDP PL Equity	NZYMB DC Equity
G1A GY Equity	CMS UN Equity	UGPA3 BS Equity	TFX UN Equity	FM CT Equity	PTC UW Equity
NWL UN Equity	FRT UN Equity	QNBK QD Equity	MSCI UN Equity	QRVO UW Equity	CPT UN Equity
F IM Equity	EDP PL Equity	DOL CT Equity	JAZZ UW Equity	CPRI UN Equity	TEVA UN Equity
GNW UN Equity	GIB/A CT Equity	SIRI UW Equity	ACS SQ Equity	DVA UN Equity	SGRO LN Equity
AMTD UN Equity	1702253D UW Equity	8952 JT Equity	LBRDK UW Equity	JKHY UW Equity	RE UN Equity
6645 JT Equity	AWK UN Equity	034730 KP Equity	8267 JT Equity	UDR UN Equity	6645 JT Equity
UGPA3 BS Equity	SWN UN Equity	DSV DC Equity	ORG AT Equity	NESTE FH Equity	PKO PW Equity
VAR UN Equity	1044 HK Equity	MAA UN Equity	JS SP Equity	NCLH UN Equity	MSIL IS Equity
4661 JT Equity	GWO CT Equity	IT UN Equity	HEIO NA Equity	XRAY UW Equity	6762 JT Equity
CPN UN Equity	FRC UN Equity	WYND UN Equity	1326 TT Equity	6586 JT Equity	000270 KP Equity
ROSN RX Equity	NLY UN Equity	ANSS UW Equity	CBOE UW Equity	AAP UN Equity	6 HK Equity
HSP UN Equity	SPLK UW Equity	XYL UN Equity	2018 HK Equity	ATO UN Equity	BAER SE Equity
MHK UN Equity	AHT LN Equity	SCHP SW Equity	SIVB UW Equity	MTX GY Equity	PAH3 GY Equity
151 HK Equity	6869 JT Equity	CBRE UN Equity	Y UN Equity	GMEXICOB MF Equity	DXS AT Equity
1878 JT Equity	MAT UW Equity	ABE SQ Equity	WU UN Equity	SOON SE Equity	033780 KP Equity
NE UN Equity	FFIV UW Equity	8308 JT Equity	015760 KP Equity	FER SQ Equity	2308 TT Equity
992 HK Equity	SGE LN Equity	WR UN Equity	SNA UN Equity	UCB BB Equity	CHR DC Equity
MKC UN Equity	ETFC UW Equity	GAS UN Equity	LNT UN Equity	MNDI LN Equity	SLM SJ Equity
SGP AT Equity	REE SQ Equity	RBS LN Equity	1605 JT Equity	LKQ UW Equity	5802 JT Equity
5713 JT Equity	SJR/B CT Equity	CPG CT Equity	STM FP Equity	IFC CT Equity	NRG UN Equity
GWO CT Equity	LEA UN Equity	POW CT Equity	CPALL TB Equity	L CT Equity	LII UN Equity
IFF UN Equity	8795 JT Equity	096770 KP Equity	SJR/B CT Equity	SPR UN Equity	Y UN Equity
DGX UN Equity	CPG CT Equity	MM IS Equity	FRT UN Equity	BG UN Equity	2881 TT Equity
OII UN Equity	CNHI IM Equity	4519 JT Equity	COTY UN Equity	2002 TT Equity	MYL UW Equity
000810 KP Equity	GKN LN Equity	VALE5 BS Equity	SCG UN Equity	QBE AT Equity	FORTUM FH Equity
FNV CT Equity	BBRI IJ Equity	BLND LN Equity	CIEL3 BS Equity	LNT UN Equity	RGA UN Equity
7752 JT Equity	COO UN Equity	VAR UN Equity	PVH UN Equity	OMU LN Equity	LYV UN Equity
BMPS IM Equity	WWAV UN Equity	RAD UN Equity	5411 JT Equity	IFF UN Equity	LREN3 BS Equity
BVT SJ Equity	4188 JT Equity	SESG FP Equity	2886 TT Equity	MM IS Equity	HNR1 GY Equity
6201 JT Equity	6645 JT Equity	FFIV UW Equity	7259 JT Equity	WPM CT Equity	HLMA LN Equity
FFIV UW Equity	2311 TT Equity	GWO CT Equity	4005 JT Equity	UHS UN Equity	6701 JT Equity
TDC DC Equity	DELB BB Equity	SJR/B CT Equity	PKN PW Equity	PAH3 GY Equity	BRBY LN Equity
PTT TB Equity	GMG AT Equity	RE UN Equity	REE SQ Equity	PRGO UN Equity	COG UN Equity
TSCO UW Equity	DAL UN Equity	IHS UN Equity	SIRI UW Equity	XEC UN Equity	EDP PL Equity
TDG UN Equity	URI UN Equity	UGI UN Equity	LI FP Equity	HII UN Equity	AVY UN Equity
GBLB BB Equity	ACGL UW Equity	2881 TT Equity	BWA UN Equity	6 HK Equity	SNAP UN Equity
BLL UN Equity	CPRI UN Equity	TIF UN Equity	KNIN SW Equity	IMO CT Equity	086790 KP Equity
CMS UN Equity	BEI GY Equity	BR UN Equity	TRMB UW Equity	TUI LN Equity	ODFL UW Equity
VMC UN Equity	VAR UN Equity	JNPR UN Equity	4528 JT Equity	ADEN SE Equity	7832 JT Equity
6701 JT Equity	CTAS UW Equity	CCEP NA Equity	AGN NA Equity	2886 TT Equity	288 HK Equity
SUNP IS Equity	RKT UN Equity	DCC LN Equity	PSN LN Equity	CEMEXCPO MF Equity	WRB UN Equity
AGNC UW Equity	AZJ AT Equity	PVH UN Equity	EN FP Equity	CBK GY Equity	NXT LN Equity
2886 TT Equity	HAS UW Equity	DRI UN Equity	096770 KP Equity	FDC UN Equity	DAL UN Equity
IPG UN Equity	RRC UN Equity	RWE GY Equity	ATC NA Equity	WTB LN Equity	MRU CT Equity
EXPE UW Equity	UDR UN Equity	9041 JT Equity	AYI UN Equity	TSCO UW Equity	17 HK Equity
7733 JT Equity	TPK LN Equity	CPT UN Equity	XEC UN Equity	MRVL UW Equity	FRT UN Equity
ARYN SE Equity	RAD UN Equity	ARMK UN Equity	ARNC UN Equity	ICICIBC IS Equity	HEN GY Equity
HFC UN Equity	OKE UN Equity	7259 JT Equity	BR UN Equity	GALP PL Equity	ADEN SE Equity
VMW UN Equity	1216 TT Equity	SLA LN Equity	BNR GY Equity	REG UN Equity	2002 TT Equity
RSA LN Equity	POP SQ Equity	APA AT Equity	BMRI IJ Equity	QRTEA UW Equity	AGS BB Equity
GMG AT Equity	ANSS UW Equity	TRIP UW Equity	762 HK Equity	AGS BB Equity	TMK UN Equity
DAL UN Equity	RAND NA Equity	2002 TT Equity	ZION UW Equity	ON UW Equity	L CT Equity
GTO NA Equity	VOW GY Equity	CTC/A CT Equity	ITRK LN Equity	SRG IM Equity	SJR/B CT Equity
BIRG ID Equity	SUNEQ UN Equity	AMTD UW Equity	ALKS UW Equity	IRM UN Equity	EPAM UN Equity
PZU PW Equity	4911 JT Equity	AMG UN Equity	CCEP NA Equity	8697 JT Equity	QIA GY Equity
SOON SW Equity	CIT UN Equity	SVT LN Equity	000270 KP Equity	GEN DC Equity	SBIN IS Equity
HEXAB SS Equity	HRL UN Equity	ARE UN Equity	GT UW Equity	EN FP Equity	HII UN Equity
1326 TT Equity	EPC UN Equity	UNM UN Equity	HBI UN Equity	SAB SQ Equity	RTO LN Equity
GRF SQ Equity	7259 JT Equity	000810 KP Equity	KGF LN Equity	JNPR UN Equity	SLA LN Equity
1023761D UN Equity	HAR UN Equity	LEA UN Equity	267 HK Equity	EWBC UW Equity	WRK UN Equity
AGL AT Equity	G1A GY Equity	QRVO UW Equity	WPM CT Equity	WHR UN Equity	GMEXICOB MF Equity
PII UN Equity	SOLB BB Equity	RHC AT Equity	WRT1V FH Equity	RE UN Equity	UGI UN Equity
JEF UN Equity	HRB UN Equity	SAP CT Equity	FLEX UW Equity	CA FP Equity	LW UN Equity
DSY FP Equity	2474 TT Equity	FL UN Equity	SY1 GY Equity	FLTR ID Equity	ELAN UN Equity
SCB TB Equity	1928 HK Equity	KNIN SW Equity	ATO UN Equity	8601 JT Equity	JNPR UN Equity
2311 TT Equity	728 HK Equity	LNG UA Equity	PKO PW Equity	LAND LN Equity	BAF IS Equity
ALFA SS Equity	NYCB UN Equity	AZJ AT Equity	UCB BB Equity	ASII IJ Equity	SIRI UW Equity
TMUS UN Equity	GT UW Equity	7261 JT Equity	9042 JT Equity	SOLB BB Equity	1605 JT Equity
HRS UN Equity	RL UN Equity	ORG AT Equity	STLD UW Equity	OTEX CT Equity	CVE CT Equity
8951 JT Equity	HCLT IS Equity	ITRK LN Equity	AC FP Equity	1109 HK Equity	SNA UN Equity
FRT UN Equity	UTHR UW Equity	BNR GY Equity	SEE UN Equity	WU UN Equity	TPR UN Equity
KMR UN Equity	RE UN Equity	TECK/B CT Equity	HKL SP Equity	2319 HK Equity	AGL AT Equity
9005 JT Equity	MLM UN Equity	ALLY UN Equity	REM SJ Equity	090430 KP Equity	8951 JT Equity
ASH UN Equity	BVT SJ Equity	NDAQ UW Equity	NCLH UW Equity	TLEVICPO MF Equity	MOS UN Equity
LKQ UW Equity	AGL AT Equity	PGHN SW Equity	AKAM UW Equity	5411 JT Equity	1878 JT Equity
3008 TT Equity	SDF GY Equity	66 HK Equity	IMO CT Equity	2313 HK Equity	STMN SE Equity
9502 JT Equity	ASH UN Equity	GMKN RX Equity	IEX UN Equity	NTGY SQ Equity	MHK UN Equity
SNC CT Equity	WYNN UW Equity	ANG SJ Equity	SCHP SW Equity	FRT UN Equity	SCHP SE Equity
PCL UN Equity	AGS BB Equity	WYNN UW Equity	IRM UN Equity	JMAT LN Equity	WHR UN Equity
ACS SQ Equity	JEF UN Equity	CDNS UW Equity	PAH3 GY Equity	TWE AT Equity	ABN NA Equity
EN FP Equity	IPG UN Equity	8002 JT Equity	CSGP UW Equity	AC FP Equity	BHARTI IS Equity
TRN IM Equity	NTGY SQ Equity	SLHN SW Equity	AAP UN Equity	SJR/B CT Equity	9502 JT Equity
MAS UN Equity	EBS AV Equity	CSU CT Equity	6201 JT Equity	ASX AT Equity	9531 JT Equity
SWY UN Equity	DRI UN Equity	TATN RX Equity	HII UN Equity	9042 JT Equity	AGNC UW Equity
SVT LN Equity	HFC UN Equity	6586 JT Equity	VRSN UW Equity	ODFL UW Equity	ORG AT Equity
9532 JT Equity	RMD UN Equity	TKA GY Equity	9502 JT Equity	RSA LN Equity	PKG UN Equity
ALO FP Equity	CTC/A CT Equity	CDK UW Equity	TMK UN Equity	KPN NA Equity	REE SQ Equity
8795 JT Equity	DLG LN Equity	RRC UN Equity	INGR UN Equity	CHR DC Equity	MTN UN Equity
ILD FP Equity	BHARTI IS Equity	1605 JT Equity	ITV LN Equity	SKG ID Equity	TRGP UN Equity
NOW UN Equity	MNDI LN Equity	JBHT UW Equity	ECA CT Equity	ARMK UN Equity	ABG SJ Equity
AEM CT Equity	6701 JT Equity	CNHI IM Equity	090430 KP Equity	SNA UN Equity	MCRO LN Equity
2357 TT Equity	12 HK Equity	UAA UN Equity	NVR UN Equity	PSON LN Equity	IRM UN Equity
1216 TT Equity	2269 JT Equity	LISN SW Equity	SESG FP Equity	TEMN SE Equity	TRN IM Equity
2382 TT Equity	9501 JT Equity	NYCB UN Equity	APN SJ Equity	9502 JT Equity	APA AT Equity
7202 JT Equity	III LN Equity	ATO FP Equity	6762 JT Equity	9064 JT Equity	4188 JT Equity
VIE FP Equity	FORTUM FH Equity	ASH UN Equity	FLTR ID Equity	BWA UN Equity	OTP HB Equity
GIB/A CT Equity	WDAY UN Equity	HP UN Equity	SOON SW Equity	SLG UN Equity	ARMK UN Equity
HUVR IS Equity	2328 HK Equity	GPT AT Equity	5201 JT Equity	SW FP Equity	BNZL LN Equity
ALFAA MF Equity	FLR UN Equity	MSCI UN Equity	UGPA3 BS Equity	OSH AT Equity	NCB AB Equity
066570 KP Equity	WHL SJ Equity	STX UW Equity	JEF UN Equity	IPG UN Equity	AGN NA Equity
8267 JT Equity	SVT LN Equity	2311 TT Equity	EWBC UW Equity	SWMA SS Equity	9005 JT Equity
19 HK Equity	CINF UW Equity	KSS UN Equity	AZJ AT Equity	UGI UN Equity	1COV GY Equity
NBR UN Equity	7202 JT Equity	CMA UN Equity	2311 TT Equity	PNW UN Equity	DISH UW Equity
1044 HK Equity	AYI UN Equity	JMAT LN Equity	4519 JT Equity	6645 JT Equity	GRF SQ Equity
CCO CT Equity	9503 JT Equity	NTAP UW Equity	UGI UN Equity	SGE LN Equity	STO AT Equity
OGE UN Equity	6030 HK Equity	7202 JT Equity	6645 JT Equity	GRF SQ Equity	3690 HK Equity
PWF CT Equity	AJG UN Equity	2328 HK Equity	CCK UN Equity	AVY UN Equity	FMG AT Equity
LVLT UN Equity	SNPS UW Equity	ORK NO Equity	RRS LN Equity	BMRI IJ Equity	DCC LN Equity
AAL UW Equity	CNP UN Equity	HKL SP Equity	66 HK Equity	VEEV UN Equity	W UN Equity
ANDV UN Equity	FTS CT Equity	AGN NA Equity	GRF SQ Equity	FTNT UW Equity	VER UN Equity
MWV UN Equity	1088 HK Equity	9532 JT Equity	8795 JT Equity	4528 JT Equity	BWA UN Equity
ACGL UW Equity	QSR CT Equity	OTEX CT Equity	OTEX CT Equity	5713 JT Equity	8308 JT Equity
T CT Equity	4519 JT Equity	TMK UN Equity	6586 JT Equity	BOL SS Equity	IPG UN Equity
BMRI IJ Equity	1326 TT Equity	HBAN UW Equity	AOS UN Equity	LT IS Equity	WU UN Equity
FLG LN Equity	ABE SQ Equity	AHT LN Equity	LT IS Equity	NI UN Equity	FFIV UW Equity
EPC UN Equity	NRG UN Equity	IPL CT Equity	NDAQ UW Equity	SMIN LN Equity	BALN SE Equity
VOW GY Equity	NCLH UW Equity	DAL UN Equity	RGA UN Equity	CCEP UN Equity	KL CT Equity
7259 JT Equity	1988 HK Equity	CCK UN Equity	ORK NO Equity	SGRO LN Equity	YAR NO Equity
EDF FP Equity	DWNI GY Equity	FORTUM FH Equity	SUNP IS Equity	AES UN Equity	SPX LN Equity
SLHN SW Equity	SKAB SS Equity	BBBY UW Equity	006400 KP Equity	ALNY UW Equity	SPR UN Equity
RE UN Equity	032830 KP Equity	CPALL TB Equity	FFIV UW Equity	Y UN Equity	MGR AT Equity
NCM AT Equity	NCM AT Equity	III LN Equity	SMIN LN Equity	LB UN Equity	NNN UN Equity
NAVI UW Equity	BBSE3 BS Equity	BBDC3 BS Equity	NI UN Equity	SLM SJ Equity	UBER UN Equity
ITRK LN Equity	IPL CT Equity	EDP PL Equity	ETISALAT DH Equity	TMK UN Equity	ZION UW Equity
WDAY UN Equity	FDO UN Equity	SOON SW Equity	NTGY SQ Equity	REE SQ Equity	1997 HK Equity
SAP CT Equity	JLL UN Equity	SKAB SS Equity	WPG LN Equity	SCHP SE Equity	SHL AT Equity
THI CT Equity	SY1 GY Equity	SPLK UW Equity	RSA LN Equity	DAL UN Equity	NOV UN Equity
RKT UN Equity	RJF UN Equity	LT IS Equity	051900 KP Equity	WRT1V FH Equity	OGE UN Equity
9064 JT Equity	JBHT UW Equity	PAH3 GY Equity	JBHT UW Equity	TEN IM Equity	175 HK Equity
1928 JT Equity	UGPA3 BS Equity	MAY MK Equity	288 HK Equity	2802 JT Equity	IONS UW Equity
PEO PW Equity	GIL CT Equity	27 HK Equity	SGP AT Equity	1997 HK Equity	JS SP Equity
CO FP Equity	TATN RX Equity	SAB SQ Equity	STJ LN Equity	PKO PW Equity	ADVANC TB Equity
CIX CT Equity	HMSO LN Equity	LEG UN Equity	MTN UN Equity	9005 JT Equity	LKQ UW Equity
CLB UN Equity	SIKA SW Equity	BCE CT Equity	9005 JT Equity	BNR GY Equity	NICE IT Equity
DLR UN Equity	HP UN Equity	AGS BB Equity	CDK UW Equity	RGA UN Equity	POLI IT Equity
ST UN Equity	CSU CT Equity	CBK GY Equity	SCB TB Equity	AOS UN Equity	9613 JT Equity
CINF UW Equity	WLTW UN Equity	MKS LN Equity	1109 HK Equity	APA AT Equity	267 HK Equity
MTD UN Equity	VALE3 BS Equity	ENG SQ Equity	DCC LN Equity	UBI FP Equity	UHR SE Equity
UBI IM Equity	VCX AT Equity	GT UW Equity	JKHY UW Equity	LLC AT Equity	HCLT IS Equity
KBANK/F TB Equity	9005 JT Equity	NTGY SQ Equity	SKAB SS Equity	LUMI IT Equity	COH AT Equity
8113 JT Equity	5713 JT Equity	BRBY LN Equity	1COV GY Equity	FGR FP Equity	CRDA LN Equity
PWR UN Equity	EN FP Equity	FLR UN Equity	POW CT Equity	17 HK Equity	GPT AT Equity
6586 JT Equity	ELUXB SS Equity	SOLB BB Equity	068270 KQ Equity	WAB UN Equity	MNDI LN Equity
762 HK Equity	086790 KP Equity	9007 JT Equity	QRVO UW Equity	COH AT Equity	PHM UN Equity
CTC/A CT Equity	1878 JT Equity	IHG LN Equity	GWO CT Equity	GBLB BB Equity	KSP ID Equity
WRT1V FH Equity	EMAAR DB Equity	1802 JT Equity	FANG UW Equity	LDOS UN Equity	WEED CT Equity
CLR UN Equity	MM IS Equity	OSH AT Equity	RHC AT Equity	TIT IM Equity	MAY MK Equity
6988 JT Equity	IT UN Equity	TEN IM Equity	MAY MK Equity	MAY MK Equity	4689 JT Equity
RRS LN Equity	MWV UN Equity	MNK UN Equity	ASX AT Equity	6506 JT Equity	LISN SE Equity
Y UN Equity	DOL CT Equity	MNDI LN Equity	OTP HB Equity	KGF LN Equity	ON UW Equity
009540 KP Equity	Y UN Equity	MD UN Equity	7261 JT Equity	1918 HK Equity	LEA UN Equity
034220 KP Equity	RHI UN Equity	JHX AT Equity	VER UN Equity	CPT UN Equity	CCK UN Equity
LEN UN Equity	BOSS GY Equity	AC FP Equity	QNBK QD Equity	4005 JT Equity	NTGY SQ Equity
4528 JT Equity	SGP AT Equity	SWMA SS Equity	AVY UN Equity	YES IS Equity	VST UN Equity
ORK NO Equity	FNV CT Equity	UA UN Equity	WAB UN Equity	HKL SP Equity	EN FP Equity
TMK UN Equity	KINVB SS Equity	6762 JT Equity	ELUXB SS Equity	7453 JT Equity	9041 JT Equity
9021 JT Equity	LI FP Equity	9503 JT Equity	APA AT Equity	2413 JT Equity	CGNX UW Equity
ARG UN Equity	9532 JT Equity	GIL CT Equity	AGS BB Equity	ABG SJ Equity	9042 JT Equity
AGK LN Equity	LULU UW Equity	6702 JT Equity	SBNY UW Equity	8795 JT Equity	JMAT LN Equity
XYL UN Equity	VTBR RX Equity	BMRI IJ Equity	2474 TT Equity	SEIC UW Equity	QRVO UW Equity
SCG UN Equity	000830 KP Equity	RSA LN Equity	KIM UN Equity	OMV AV Equity	2884 TT Equity
SGE LN Equity	TMK UN Equity	SEIC UW Equity	MM IS Equity	IPGP UW Equity	2269 JT Equity
NHY NO Equity	19 HK Equity	GRF SQ Equity	EDP PL Equity	CRDA LN Equity	ELE SQ Equity
UDR UN Equity	ADVANC TB Equity	AGNC UW Equity	GBLB BB Equity	ITV LN Equity	6506 JT Equity
CCRO3 BS Equity	CIMB MK Equity	AVY UN Equity	ALLE UN Equity	CDK UW Equity	JAZZ UW Equity
KNIN SW Equity	CDK UW Equity	2413 JT Equity	LBTYA UW Equity	QIA GY Equity	PSON LN Equity
5938 JT Equity	1396926D UW Equity	5411 JT Equity	BALN SW Equity	BBD/B CT Equity	IVZ UN Equity
PTTEP TB Equity	CCK UN Equity	ETFC UW Equity	SPLK UW Equity	66 HK Equity	MAERSKB DC Equity
RMD UN Equity	VER UW Equity	QIHU UN Equity	BLND LN Equity	MOWI NO Equity	8697 JT Equity
YRI CT Equity	TUI LN Equity	DPZ UN Equity	034730 KP Equity	BLND LN Equity	VOYA UN Equity
DHI UN Equity	7752 JT Equity	ASX AT Equity	UU/ LN Equity	MRU CT Equity	6201 JT Equity
HRL UN Equity	S32 AT Equity	AOS UN Equity	BID SJ Equity	9962 JT Equity	9503 JT Equity
SPM IM Equity	SLHN SW Equity	ECA CT Equity	2328 HK Equity	7832 JT Equity	PSN LN Equity
FUNO11 MF Equity	NAVI UW Equity	VALE3 BS Equity	9532 JT Equity	6201 JT Equity	ST UN Equity
GRMN UW Equity	4543 JT Equity	GBLB BB Equity	BBDC3 BS Equity	3711 TT Equity	ATO FP Equity
7211 JT Equity	FBHS UN Equity	MSIL IS Equity	YES IS Equity	STO AT Equity	NLSN UN Equity
ADN LN Equity	SCHP SW Equity	OGE UN Equity	OMV AV Equity	VST UN Equity	FBHS UN Equity
VET CT Equity	COLOB DC Equity	ALKS UW Equity	1802 JT Equity	267 HK Equity	KNIN SE Equity
SPLS UW Equity	1469138D UN Equity	1500785D UN Equity	SKFB SS Equity	CTC/A CT Equity	12 HK Equity
HMSO LN Equity	SOON SW Equity	BHC CT Equity	CTC/A CT Equity	UNM UN Equity	GIL CT Equity
NYCB UN Equity	6471 JT Equity	DXS AT Equity	MOS UN Equity	6723 JT Equity	8952 JT Equity
GALP PL Equity	PKO PW Equity	ELUXB SS Equity	TRN IM Equity	AOT TB Equity	ADYEN NA Equity
CEC GY Equity	UBI IM Equity	8953 JT Equity	1812 JT Equity	ST UN Equity	BHC CT Equity
ADVANC TB Equity	XRAY UW Equity	FLEX UW Equity	GALP PL Equity	TRMB UW Equity	BDMS TB Equity
JEC UN Equity	EXR UN Equity	1109 HK Equity	000810 KP Equity	FBHS UN Equity	9501 JT Equity
ANSS UW Equity	GARAN TI Equity	WAB UN Equity	AGNC UW Equity	MONC IM Equity	JBHT UW Equity
SCHP SW Equity	SCB TB Equity	BWA UN Equity	1088 HK Equity	MAERSKB DC Equity	GBLB BB Equity
SWMA SS Equity	018260 KP Equity	CHR DC Equity	GMKN RX Equity	KNIN SE Equity	ETISALAT DH Equity
SEE UN Equity	MGM UN Equity	CIT UN Equity	MAN UN Equity	DCC LN Equity	AC FP Equity
WLTW UN Equity	KNIN SW Equity	CTX AT Equity	034220 KP Equity	LSXMK UW Equity	SMIN LN Equity
CCL LN Equity	PWF CT Equity	GALP PL Equity	MRU CT Equity	AMG UN Equity	BG UN Equity
FRC UN Equity	ARG UN Equity	ING FP Equity	CLNY UN Equity	OTP HB Equity	DELL UN Equity
ZIGGO NA Equity	PCL UN Equity	6201 JT Equity	WR UN Equity	CC UN Equity	KSS UN Equity
IMI LN Equity	GTO NA Equity	4005 JT Equity	CVE CT Equity	JEC UN Equity	HEI/A UN Equity
DELB BB Equity	VMW UN Equity	MOWI NO Equity	WOOF UW Equity	RHI UN Equity	LISP SE Equity
8952 JT Equity	FLS UN Equity	SBNY UW Equity	TW/ LN Equity	LBRDK UW Equity	FR FP Equity
DLG LN Equity	HEIO NA Equity	NCLH UW Equity	CPT UN Equity	AKE FP Equity	KIM UN Equity
JBHT UW Equity	APA AT Equity	T CT Equity	G1A GY Equity	VOYA UN Equity	AFG UN Equity
GFINBURO MF Equity	LONN SW Equity	267 HK Equity	ABN NA Equity	JS SP Equity	SGEN UW Equity
PHM UN Equity	SIME MK Equity	ELE SQ Equity	ABG SJ Equity	AFG UN Equity	FGR FP Equity
TPK LN Equity	096770 KP Equity	PKG UN Equity	066570 KP Equity	1088 HK Equity	914 HK Equity
101 HK Equity	AENA SQ Equity	SHL AT Equity	TWE AT Equity	TLS AT Equity	ZAYO UN Equity
MGGT LN Equity	HTZ UN Equity	AKBNK TI Equity	BOL SS Equity	EDF FP Equity	6988 JT Equity
CCK UN Equity	BMRI IJ Equity	SKFB SS Equity	LSXMK UW Equity	NHY NO Equity	GALP PL Equity
POM UN Equity	MUR UN Equity	DLG LN Equity	HCLT IS Equity	KINVB SS Equity	2413 JT Equity
GIL CT Equity	SMIN LN Equity	SPSN SE Equity	EMAAR DB Equity	STJ LN Equity	ECA CT Equity
SNI UN Equity	FMC UN Equity	EBS AV Equity	NHY NO Equity	8028 JT Equity	SOLB BB Equity
ORI AT Equity	WPM CT Equity	068270 KQ Equity	COMM UW Equity	INGR UN Equity	2688 HK Equity
NWSA UW Equity	MAN UN Equity	RJF UN Equity	DXS AT Equity	028260 KP Equity	ROSN RX Equity
4543 JT Equity	17 HK Equity	HNR1 GY Equity	PSON LN Equity	6963 JT Equity	MONC IM Equity
728 HK Equity	DC/ LN Equity	SNC CT Equity	AFG UN Equity	HBI UN Equity	096770 KP Equity
FDO UN Equity	TSS UN Equity	LUV UN Equity	LDOS UN Equity	066570 KP Equity	2802 JT Equity
GFS LN Equity	AAL UW Equity	2018 HK Equity	BDEV LN Equity	POW CT Equity	BNR GY Equity
LLC AT Equity	SEIC UW Equity	ISS DC Equity	3333 HK Equity	PNDORA DC Equity	6586 JT Equity
LNT UN Equity	TGNA UN Equity	1088 HK Equity	17 HK Equity	REM SJ Equity	FWONK UW Equity
MAN UN Equity	8332 JT Equity	4689 JT Equity	NXT LN Equity	NKTR UW Equity	EXO IM Equity
ANG SJ Equity	WRT1V FH Equity	SIG UN Equity	MAT UW Equity	STMN SE Equity	EDF FP Equity
RAND NA Equity	T CT Equity	2587 JT Equity	EVHC UN Equity	AGNC UW Equity	CCH LN Equity
XRAY UW Equity	WBC UN Equity	FMC UN Equity	TEN IM Equity	PHM UN Equity	MIDD UW Equity
096770 KP Equity	SCG UN Equity	728 HK Equity	SHL AT Equity	BHARTI IS Equity	1093 HK Equity
S UN Equity	WLL UN Equity	762 HK Equity	AES UN Equity	2327 TT Equity	4324 JT Equity
GLP SP Equity	2357 TT Equity	VIVT4 BS Equity	ELE SQ Equity	9532 JT Equity	IMO CT Equity
8332 JT Equity	IONS UW Equity	LSXMK UW Equity	SBIN IS Equity	LISN SE Equity	AZJ AT Equity
SBIN IS Equity	RLGY UN Equity	BBSE3 BS Equity	4204 JT Equity	SNC CT Equity	RSA LN Equity
III LN Equity	2319 HK Equity	SCB TB Equity	ST UN Equity	CGNX UW Equity	TWE AT Equity
SBRY LN Equity	BBDC3 BS Equity	6645 JT Equity	QIA GY Equity	8951 JT Equity	HKL SP Equity
FLEX UW Equity	POM UN Equity	1812 JT Equity	SEIC UW Equity	TW/ LN Equity	RNR UN Equity
OMV AV Equity	MRU CT Equity	GKN LN Equity	PZU PW Equity	DISCK UW Equity	HFC UN Equity
4689 JT Equity	66 HK Equity	19 HK Equity	GKN LN Equity	SAP CT Equity	LAND LN Equity
OCR UN Equity	9042 JT Equity	12 HK Equity	6963 JT Equity	LI FP Equity	ALB UN Equity
9503 JT Equity	GET FP Equity	PHM UN Equity	AKE FP Equity	ZAYO UN Equity	2328 HK Equity
ENELAM CC Equity	5333 JT Equity	TRMB UW Equity	JMAT LN Equity	AMP AT Equity	ANG SJ Equity
PSN LN Equity	6837 HK Equity	032830 KP Equity	HNR1 GY Equity	669 HK Equity	OMU SJ Equity
HEIO NA Equity	9064 JT Equity	S32 AT Equity	BIRG ID Equity	DISH UW Equity	SWMA SS Equity
AKBNK TI Equity	XYL UN Equity	4188 JT Equity	7272 JT Equity	ETISALAT DH Equity	LPT UN Equity
SHP SJ Equity	MAERSKA DC Equity	URI UN Equity	IPL CT Equity	762 HK Equity	STJ LN Equity
9041 JT Equity	LEG UN Equity	JEC UN Equity	POLI IT Equity	KEP SP Equity	2020 HK Equity
MRW LN Equity	KN FP Equity	HCLT IS Equity	CHR DC Equity	MCRO LN Equity	BDEV LN Equity
CBI UN Equity	BBAS3 BS Equity	GARAN TI Equity	MAERSKA DC Equity	TRN IM Equity	2382 HK Equity
CAPL SP Equity	1766 HK Equity	1044 HK Equity	OSH AT Equity	GFC FP Equity	1801 JT Equity
DNR UN Equity	RHC AT Equity	9501 JT Equity	032830 KP Equity	HDS UW Equity	FLIR UW Equity
4911 JT Equity	CHK UN Equity	FTI UN Equity	KINVB SS Equity	GVC LN Equity	SEIC UW Equity
RHI UN Equity	PHM UN Equity	CDW UW Equity	LISN SW Equity	GPS UN Equity	CCL/B CT Equity
PCAR4 BS Equity	101 HK Equity	MPL AT Equity	STERV FH Equity	BIRG ID Equity	4684 JT Equity
ATO FP Equity	TRN IM Equity	ALI PM Equity	LII UN Equity	JLL UN Equity	XRX UN Equity
9042 JT Equity	CAPL SP Equity	SMIN LN Equity	MAC UN Equity	HCLT IS Equity	T CT Equity
ENG SQ Equity	7012 JT Equity	REX LN Equity	9064 JT Equity	HNR1 GY Equity	SMPH PM Equity
GENS SP Equity	CTX AT Equity	ROSN RX Equity	TSCO UW Equity	FWONK UW Equity	ALI PM Equity
CPALL TB Equity	1800 HK Equity	K CT Equity	LLC AT Equity	LUV UN Equity	BID SJ Equity
ASX AT Equity	HSE CT Equity	7912 JT Equity	M UN Equity	009150 KP Equity	SRT3 GY Equity
SANB11 BS Equity	DRRD IS Equity	WRT1V FH Equity	GIL CT Equity	2308 TT Equity	066570 KP Equity
FTS CT Equity	ZC FP Equity	BID SJ Equity	CIT UN Equity	2688 HK Equity	TEL2B SS Equity
CTAS UW Equity	KBANK/F TB Equity	RMG LN Equity	BHARTI IS Equity	2328 HK Equity	CCL LN Equity
MM IS Equity	GFS LN Equity	6701 JT Equity	CCL/B CT Equity	FLEX UW Equity	2892 TT Equity
EGN UN Equity	SHP SJ Equity	086790 KP Equity	MKS LN Equity	MRW LN Equity	ALO FP Equity
MAERSKA DC Equity	LPC IS Equity	EN FP Equity	LUMI IT Equity	EDEN FP Equity	KBANK/F TB Equity
REX LN Equity	998 HK Equity	ST UN Equity	LEG UN Equity	2801 JT Equity	ATM NZ Equity
1709305D CT Equity	B3SA3 BS Equity	ARX CT Equity	9613 JT Equity	2267 JT Equity	5411 JT Equity
IAG SQ Equity	7013 JT Equity	KEP SP Equity	PHM UN Equity	SBRY LN Equity	PKN PW Equity
RJF UN Equity	GBLB BB Equity	EMAAR DB Equity	MIDD UW Equity	LII UN Equity	9007 JT Equity
8697 JT Equity	VRSN UW Equity	9613 JT Equity	SLM SJ Equity	JHX AT Equity	UNM UN Equity
GENT MK Equity	051900 KP Equity	PSN LN Equity	VOYA UN Equity	HL/ LN Equity	CBK GY Equity
1566019D UN Equity	AGNC UW Equity	8697 JT Equity	9041 JT Equity	ARNC UN Equity	CLNX SQ Equity
TDC UN Equity	6963 JT Equity	KROT3 BS Equity	ARW UN Equity	7259 JT Equity	HDS UW Equity
FMG AT Equity	FLEX UW Equity	DRRD IS Equity	BBAS3 BS Equity	015760 KP Equity	OMV AV Equity
PNW UN Equity	RMG LN Equity	WRB UN Equity	MRW LN Equity	034730 KP Equity	PVH UN Equity
AVP UN Equity	6586 JT Equity	FLS UN Equity	FORTUM FH Equity	ALLE UN Equity	RHC AT Equity
2319 HK Equity	PZU PW Equity	LISP SE Equity	AER UN Equity	ROSN RX Equity	KEP SP Equity
GET FP Equity	CIX CT Equity	3045 TT Equity	RAND NA Equity	YAR NO Equity	SCR FP Equity
MDU UN Equity	ISAT LN Equity	IQV UN Equity	OGE UN Equity	3092 JT Equity	CAE CT Equity
4519 JT Equity	CPT UN Equity	CAPL SP Equity	JHX AT Equity	SGEN UW Equity	000810 KP Equity
LISN SW Equity	ATO FP Equity	2357 TT Equity	AXTA UN Equity	2474 TT Equity	3659 JT Equity
1963 JT Equity	CPN UN Equity	UG FP Equity	LXS GY Equity	5201 JT Equity	1088 HK Equity
RXL FP Equity	ORK NO Equity	LPT UN Equity	ANET UN Equity	7202 JT Equity	9962 JT Equity
ZC FP Equity	LNT UN Equity	CABK SQ Equity	6701 JT Equity	PII UN Equity	MM IS Equity
PFBCOLO CX Equity	DRE UN Equity	TEC FP Equity	SHOP CT Equity	CPB UN Equity	BVI FP Equity
VTBR RX Equity	2382 TT Equity	SLM SJ Equity	KBANK/F TB Equity	EXO IM Equity	1177 HK Equity
HAS UW Equity	LISN SW Equity	4536 JT Equity	BCE CT Equity	DXS AT Equity	GRUB UN Equity
JOY UN Equity	LLC AT Equity	FTR UW Equity	COH AT Equity	BHC CT Equity	PZU PW Equity
4507 JT Equity	3099 JT Equity	KBANK/F TB Equity	8951 JT Equity	000810 KP Equity	028260 KP Equity
TOL UN Equity	TOL UN Equity	7453 JT Equity	SCR FP Equity	000270 KP Equity	REM SJ Equity
SHL AT Equity	AKBNK TI Equity	WHL SJ Equity	KSS UN Equity	GWO CT Equity	2267 JT Equity
7013 JT Equity	TEN IM Equity	7752 JT Equity	7832 JT Equity	JEF UN Equity	034730 KP Equity
MGR AT Equity	IAG SQ Equity	DISCK UW Equity	SEV FP Equity	SHL AT Equity	GET FP Equity
VRSN UW Equity	TEC FP Equity	TW/ LN Equity	7202 JT Equity	APN SJ Equity	SGP AT Equity
AMFW LN Equity	RSA LN Equity	AER UN Equity	SAP CT Equity	CCL/B CT Equity	7532 JT Equity
LXS GY Equity	MRW LN Equity	669 HK Equity	UTDI GY Equity	PNR UN Equity	DVA UN Equity
DWNI GY Equity	PKN PW Equity	PWF CT Equity	LDO IM Equity	VIFN SE Equity	LUV UN Equity
EDEN FP Equity	566 HK Equity	1038 HK Equity	MRVL UW Equity	AER UN Equity	SAP CT Equity
AVT UN Equity	PNW UN Equity	ADM LN Equity	T CT Equity	9613 JT Equity	BOL SS Equity
BVI FP Equity	PEO PW Equity	1988 HK Equity	WRB UN Equity	VER UN Equity	728 HK Equity
POLI IT Equity	SHL AT Equity	1099 HK Equity	12 HK Equity	RRS LN Equity	SKFB SS Equity
HCLT IS Equity	151 HK Equity	JEF UN Equity	SVT LN Equity	KIM UN Equity	ATH UN Equity
8015 JT Equity	ARMK UN Equity	SYD AT Equity	2357 TT Equity	FLIR UW Equity	BCE CT Equity
1128 HK Equity	RRS LN Equity	9506 JT Equity	FGR FP Equity	POLI IT Equity	5713 JT Equity
GPT AT Equity	HO FP Equity	BIRG ID Equity	OSR GY Equity	PE UN Equity	ALNY UW Equity
MLM UN Equity	ENELAM CC Equity	TUI LN Equity	SSNC UW Equity	INVH UN Equity	291 HK Equity
6471 JT Equity	ITRK LN Equity	ARW UN Equity	5938 JT Equity	7951 JT Equity	HL/ LN Equity
EMBR3 BS Equity	SDR LN Equity	YAR NO Equity	YAR NO Equity	288 HK Equity	ELISA FH Equity
COB LN Equity	ALB UN Equity	17 HK Equity	KEP SP Equity	6701 JT Equity	4005 JT Equity
12 HK Equity	8951 JT Equity	CF UN Equity	VCX AT Equity	ALO FP Equity	FLS UN Equity
ELUXB SS Equity	IRM UN Equity	PKN PW Equity	ORSTED DC Equity	SGP AT Equity	AER UN Equity
CPT UN Equity	9041 JT Equity	HMSO LN Equity	CRDA LN Equity	IPL CT Equity	3711 TT Equity
CREE UW Equity	SBIN IS Equity	AIZ UN Equity	SWMA SS Equity	ORK NO Equity	ALFA SS Equity
DRI UN Equity	ALO FP Equity	GFC FP Equity	GPT AT Equity	8015 JT Equity	EPIA SS Equity
URKA RX Equity	TITR IM Equity	3462 JT Equity	UMI BB Equity	SHP SJ Equity	LI FP Equity
VIVT4 BS Equity	SAP CT Equity	BVI FP Equity	WBC UN Equity	SEE UN Equity	GFC FP Equity
032830 KP Equity	9506 JT Equity	EDU UN Equity	5713 JT Equity	KBANK/F TB Equity	NWL UW Equity
TIGO SS Equity	PKG UN Equity	5332 JT Equity	728 HK Equity	BALN SE Equity	1101 TT Equity
LSE LN Equity	REX LN Equity	MGR AT Equity	GFS LN Equity	BSL AT Equity	STERV FH Equity
3328 HK Equity	ORI AT Equity	ALL AT Equity	JEC UN Equity	291 HK Equity	SKG ID Equity
ARW UN Equity	BCE CT Equity	KEY CT Equity	ORNBV FH Equity	HOG UN Equity	7951 JT Equity
2303 TT Equity	BVI FP Equity	BRX UN Equity	SHP SJ Equity	OC UN Equity	WBC UN Equity
9007 JT Equity	AEM CT Equity	KINVB SS Equity	ONEX CT Equity	914 HK Equity	4528 JT Equity
KROT3 BS Equity	BALN SW Equity	SPLS UW Equity	ISS DC Equity	LYV UN Equity	OSH AT Equity
9501 JT Equity	PRE UN Equity	SABR UW Equity	MOWI NO Equity	BVI FP Equity	RHI UN Equity
4188 JT Equity	ELE SQ Equity	BALN SW Equity	VOD SJ Equity	EPIA SS Equity	EWBC UW Equity
MB IM Equity	TRMB UW Equity	3328 HK Equity	SPLS UW Equity	UTDI GY Equity	UU/ LN Equity
SNPS UW Equity	9843 JT Equity	ATC NA Equity	S UN Equity	SKFB SS Equity	036570 KP Equity
BP IM Equity	ACS SQ Equity	MRW LN Equity	VEEV UN Equity	WRB UN Equity	ORK NO Equity
TITR IM Equity	ALI PM Equity	VTBR RX Equity	FL UN Equity	7272 JT Equity	STLD UW Equity
5333 JT Equity	TEL PM Equity	STO AT Equity	CAPL SP Equity	OGE UN Equity	9008 JT Equity
005387 KP Equity	COMI EC Equity	FCA IM Equity	CF UN Equity	SBNY UW Equity	MPL AT Equity
2474 TT Equity	CPALL TB Equity	CRDA LN Equity	GRMN UW Equity	RAND NA Equity	OCDO LN Equity
MX CT Equity	GRF SQ Equity	STJ LN Equity	SRCL UW Equity	ELE SQ Equity	SLG UN Equity
5201 JT Equity	JHX AT Equity	DUFN SW Equity	SPSN SE Equity	9041 JT Equity	960 HK Equity
KN FP Equity	IQCD QD Equity	BHARTI IS Equity	SNC CT Equity	384 HK Equity	762 HK Equity
DRE UN Equity	BP IM Equity	HRB UN Equity	GFC FP Equity	12 HK Equity	8601 JT Equity
WINMQ UW Equity	TDC DC Equity	CEC GY Equity	2587 JT Equity	7261 JT Equity	CAPL SP Equity
COPEC CC Equity	ASX AT Equity	998 HK Equity	3405 JT Equity	ALFA SS Equity	AOS UN Equity
PCHEM MK Equity	STO AT Equity	ELISA FH Equity	FDC UN Equity	T CT Equity	7752 JT Equity
PETM UW Equity	LUMI IT Equity	6178 JT Equity	GARAN TI Equity	RL UN Equity	ADS UN Equity
QEP UN Equity	ADN LN Equity	9008 JT Equity	003550 KP Equity	1044 HK Equity	PBCT UW Equity
DSV DC Equity	1801 JT Equity	5201 JT Equity	2382 TT Equity	1812 JT Equity	SEE UN Equity
17 HK Equity	GLP SP Equity	BDEV LN Equity	TUI LN Equity	HP UN Equity	SBNY UW Equity
003550 KP Equity	PWR UN Equity	FUNO11 MF Equity	HRB UN Equity	316140 KP Equity	3328 HK Equity
DISCK UW Equity	CRDA LN Equity	MDC LN Equity	NYCB UN Equity	8952 JT Equity	NED SJ Equity
7912 JT Equity	9007 JT Equity	2801 JT Equity	2382 HK Equity	SUNP IS Equity	CPB UN Equity
KEY CT Equity	RIGN SW Equity	POLI IT Equity	PWF CT Equity	7276 JT Equity	SPSN SE Equity
FTR UW Equity	MGGT LN Equity	ILD FP Equity	FLR UN Equity	MLCO UW Equity	384 HK Equity
ETE GA Equity	BKIA SQ Equity	034220 KP Equity	ROSN RX Equity	GRMN UW Equity	M UN Equity
QIA GY Equity	ENG SQ Equity	ACS SQ Equity	8015 JT Equity	BDEV LN Equity	IGY GY Equity
UG FP Equity	HNR1 GY Equity	AVT UN Equity	DLG LN Equity	COTY UN Equity	VIFN SE Equity
JHX AT Equity	ILD FP Equity	OTP HB Equity	ENG SQ Equity	UU/ LN Equity	TW/ LN Equity
DXS AT Equity	GPT AT Equity	8960 JT Equity	AAL UW Equity	FLR UN Equity	AIZ UN Equity
VEDL IS Equity	BEAV UW Equity	9001 JT Equity	SGRO LN Equity	LISP SE Equity	FM CT Equity
6762 JT Equity	966 HK Equity	BOL SS Equity	CTX AT Equity	ATH UN Equity	RAND NA Equity
IRM UN Equity	7912 JT Equity	CLB UN Equity	669 HK Equity	SMPH PM Equity	UBI FP Equity
BTE CT Equity	AGK LN Equity	003550 KP Equity	KN FP Equity	4704 JT Equity	WIX UW Equity
LONN SW Equity	ARX CT Equity	VIFN SW Equity	9962 JT Equity	Z UW Equity	9532 JT Equity
8355 JT Equity	NDAQ UW Equity	JGS PM Equity	9506 JT Equity	LXS GY Equity	AT1 GY Equity
KGH PW Equity	4689 JT Equity	AXS UN Equity	BLD AT Equity	NNN UN Equity	AUTO LN Equity
SPN UN Equity	7272 JT Equity	TOU CT Equity	7752 JT Equity	1802 JT Equity	POW CT Equity
STM FP Equity	1566019D UN Equity	UNVR IJ Equity	ILD FP Equity	GPT AT Equity	CTC/A CT Equity
SNGSP RX Equity	DSV DC Equity	RL UN Equity	FMG AT Equity	CCH LN Equity	018260 KP Equity
OI UN Equity	IQV UN Equity	5333 JT Equity	7186 JT Equity	9501 JT Equity	ERIE UW Equity
PCYC UW Equity	8015 JT Equity	MUR UN Equity	6724 JT Equity	3333 HK Equity	WRT1V FH Equity
DIA SQ Equity	5201 JT Equity	LLC AT Equity	KROT3 BS Equity	PKN PW Equity	8015 JT Equity
TEG UN Equity	POLI IT Equity	COH AT Equity	XRX UN Equity	ADP FP Equity	JLL UN Equity
ALB UN Equity	FTR UW Equity	GRA UN Equity	BKT SQ Equity	7701 JT Equity	GWO CT Equity
1801 JT Equity	SWMA SS Equity	CIX CT Equity	4689 JT Equity	BID SJ Equity	LSXMK UW Equity
MEG CT Equity	OGE UN Equity	PKO PW Equity	CCRO3 BS Equity	3328 HK Equity	MB IM Equity
OTEX CT Equity	8952 JT Equity	2651 JT Equity	2007 HK Equity	FALAB CC Equity	AKE FP Equity
SDF GY Equity	WEIR LN Equity	6837 HK Equity	8952 JT Equity	KN FP Equity	1802 JT Equity
1114 HK Equity	STERV FH Equity	VOYA UN Equity	1093 HK Equity	2303 TT Equity	CEMEXCPO MF Equity
1988 HK Equity	NHY NO Equity	006400 KP Equity	DXCM UW Equity	SESG FP Equity	AIA NZ Equity
ALA CT Equity	CCO CT Equity	9048 JT Equity	HDS UW Equity	AXTA UN Equity	OC UN Equity
4005 JT Equity	KEY CT Equity	AKE FP Equity	3328 HK Equity	ENG SQ Equity	3045 TT Equity
RHC AT Equity	TECK/B CT Equity	2382 TT Equity	6479 JT Equity	2892 TT Equity	UTCEM IS Equity
WPRO IS Equity	AVT UN Equity	GPS UN Equity	VMW UN Equity	ARW UN Equity	CNA LN Equity
WHL SJ Equity	LUV UN Equity	1803 JT Equity	ERF FP Equity	ELISA FH Equity	6963 JT Equity
HO FP Equity	SBRY LN Equity	HAR UN Equity	PE UN Equity	SCB TB Equity	SHL GY Equity
BALN SW Equity	3045 TT Equity	WPRO IS Equity	4612 JT Equity	5332 JT Equity	2801 JT Equity
66 HK Equity	8355 JT Equity	ONEX CT Equity	4704 JT Equity	SPSN SE Equity	FOX UW Equity
ULTA UW Equity	NWSA UW Equity	BIMBOA MF Equity	20 HK Equity	BKT SQ Equity	UMI BB Equity
LPT UN Equity	WMH LN Equity	7276 JT Equity	LULU UW Equity	SBIN IS Equity	XPO UN Equity
AXIATA MK Equity	WP UN Equity	7832 JT Equity	AKBNK TI Equity	LPT UN Equity	IPL CT Equity
HOLX UW Equity	REG UN Equity	SEV FP Equity	RHI UN Equity	4922 JT Equity	003550 KP Equity
CPU AT Equity	2587 JT Equity	TWE AT Equity	MIC UN Equity	6479 JT Equity	ADCB DH Equity
SNGS RX Equity	9613 JT Equity	UTDI GY Equity	JWN UN Equity	728 HK Equity	TAH AT Equity
DIGI MK Equity	SEV FP Equity	RNR UN Equity	TOL UN Equity	2912 TT Equity	KINVB SS Equity
RMG LN Equity	TTMT IS Equity	WPG LN Equity	VIVT4 BS Equity	2357 TT Equity	5201 JT Equity
6963 JT Equity	AVY UN Equity	PII UN Equity	PBCT UW Equity	ALKS UW Equity	AXTA UN Equity
6724 JT Equity	MB IM Equity	LPC IS Equity	BBSE3 BS Equity	AZJ AT Equity	7202 JT Equity
PEY CT Equity	ETL FP Equity	SBIN IS Equity	3045 TT Equity	MGNT LI Equity	9064 JT Equity
RLGY UN Equity	SYF UN Equity	SNI UW Equity	FLS UN Equity	GET FP Equity	SYD AT Equity
CMIG4 BS Equity	FUNO11 MF Equity	EPC UN Equity	MGR AT Equity	BKG LN Equity	HBI UN Equity
UHRN SE Equity	UTDI GY Equity	RHI UN Equity	4938 TT Equity	4204 JT Equity	CIMB MK Equity
TTMT IS Equity	006400 KP Equity	CPN UN Equity	PRY IM Equity	2884 TT Equity	BLND LN Equity
TCELL TI Equity	7211 JT Equity	83 HK Equity	EMSN SE Equity	3659 JT Equity	RENT3 BS Equity
LM UN Equity	NN NA Equity	RACE IM Equity	2892 TT Equity	WUBA UN Equity	TEN IM Equity
ONEX CT Equity	SCR FP Equity	066570 KP Equity	CEC GY Equity	4536 JT Equity	SVT LN Equity
AKE FP Equity	QIA GY Equity	4204 JT Equity	SYD AT Equity	BBAS3 BS Equity	CDK UW Equity
MRU CT Equity	ALFAA MF Equity	JWN UN Equity	CPI LN Equity	ERF FP Equity	NKTR UW Equity
322 HK Equity	DXS AT Equity	GET FP Equity	4042 JT Equity	BBDC3 BS Equity	EQH UN Equity
ELD CT Equity	TDC UN Equity	WBC UN Equity	ALFA SS Equity	WEIR LN Equity	1812 JT Equity
2587 JT Equity	LXS GY Equity	5713 JT Equity	2267 JT Equity	ONEX CT Equity	PRGO UN Equity
6869 JT Equity	EDF FP Equity	6465 JT Equity	LPT UN Equity	9007 JT Equity	6479 JT Equity
TATE LN Equity	MRVL UW Equity	LUMI IT Equity	ORI AT Equity	MKS LN Equity	SKAB SS Equity
DOL CT Equity	4902 JT Equity	SWN UN Equity	AOT TB Equity	4612 JT Equity	ONGC IS Equity
ONGC IS Equity	AXS UN Equity	YRI CT Equity	7453 JT Equity	VCX AT Equity	COMI EC Equity
2688 HK Equity	EGN UN Equity	021240 KP Equity	9501 JT Equity	TAH AT Equity	19 HK Equity
ISAT LN Equity	034220 KP Equity	TPK LN Equity	9007 JT Equity	NICE IT Equity	SABR UW Equity
836 HK Equity	PROX BB Equity	WFTIF UN Equity	EDF FP Equity	CPU AT Equity	PTTEP TB Equity
ATCT NA Equity	836 HK Equity	UMI BB Equity	HMSO LN Equity	WBC UN Equity	PWF CT Equity
HNR1 GY Equity	8331 JT Equity	NHY NO Equity	MPL AT Equity	PZU PW Equity	LB UN Equity
APA AT Equity	SNGSP RX Equity	SHP SJ Equity	UAL UN Equity	CTX AT Equity	ZTO UN Equity
7012 JT Equity	1880 HK Equity	GTO NA Equity	HP UN Equity	018260 KP Equity	UN01 GY Equity
IMP SJ Equity	ARW UN Equity	SCR FP Equity	7912 JT Equity	EV UN Equity	4536 JT Equity
SEV FP Equity	ICICIBC IS Equity	TGNA UN Equity	CPRI UN Equity	PBCT UW Equity	PNR UN Equity
7731 JT Equity	FEYE UW Equity	GRMN UW Equity	LISP SE Equity	TTMT IS Equity	MRW LN Equity
STERV FH Equity	WPRO IS Equity	2474 TT Equity	SNI UW Equity	CIMB MK Equity	ARW UN Equity
SPH SP Equity	1099 HK Equity	FRES LN Equity	EXO IM Equity	ZAL GY Equity	ENG SQ Equity
ETL FP Equity	GFINBURO MF Equity	8795 JT Equity	BVI FP Equity	DLG LN Equity	8028 JT Equity
9001 JT Equity	5938 JT Equity	CCL/B CT Equity	LREN3 BS Equity	BCE CT Equity	JBSS3 BS Equity
PFC LN Equity	KROT3 BS Equity	FM CT Equity	CGF AT Equity	207940 KP Equity	2587 JT Equity
VOE AV Equity	6479 JT Equity	SIME MK Equity	1803 JT Equity	SHL GY Equity	8795 JT Equity
PGE PW Equity	4536 JT Equity	2892 TT Equity	KEY CT Equity	032830 KP Equity	HRB UN Equity
SDR LN Equity	MGR AT Equity	UTHR UW Equity	UTHR UW Equity	SKAB SS Equity	TTAN IS Equity
135 HK Equity	003550 KP Equity	SMPH PM Equity	2303 TT Equity	GIL CT Equity	6823 HK Equity
9506 JT Equity	2883 TT Equity	ISAT LN Equity	FM CT Equity	SVT LN Equity	XEC UN Equity
TSS UN Equity	2267 JT Equity	ALFAA MF Equity	036570 KP Equity	7752 JT Equity	RL UN Equity
FBU NZ Equity	STM FP Equity	PROX BB Equity	BSL AT Equity	003550 KP Equity	2885 TT Equity
PTG MK Equity	WRB UN Equity	SECUB SS Equity	ALI PM Equity	6965 JT Equity	WLN FP Equity
MRVL UW Equity	LM UN Equity	QIA GY Equity	2413 JT Equity	SCR FP Equity	3462 JT Equity
CIEIQ UN Equity	5406 JT Equity	2319 HK Equity	7276 JT Equity	4751 JT Equity	FPH NZ Equity
SCR FP Equity	ESV UN Equity	MAERSKA DC Equity	7951 JT Equity	CLR UN Equity	7261 JT Equity
GETIB SS Equity	JEC UN Equity	RAND NA Equity	EDEN FP Equity	SABR UW Equity	BBSE3 BS Equity
8331 JT Equity	TOU CT Equity	LREN3 BS Equity	AIZ UN Equity	NFX UN Equity	5880 TT Equity
SUBC NO Equity	ALFA SS Equity	IHH MK Equity	NNN UN Equity	JWN UN Equity	RAIL3 BS Equity
HDFCB IS Equity	SFR FP Equity	AOT TB Equity	7911 JT Equity	CCK UN Equity	TKA GY Equity
HLF UN Equity	23 HK Equity	AXTA UN Equity	DUFN SW Equity	MAC UN Equity	FLTR ID Equity
23 HK Equity	MX CT Equity	1469138D UN Equity	RRC UN Equity	UN01 GY Equity	5019 JT Equity
SSA LI Equity	4204 JT Equity	6030 HK Equity	VEDL IS Equity	RMG LN Equity	20 HK Equity
BMW3 GY Equity	SNC CT Equity	2303 TT Equity	6770 JT Equity	COPEC CC Equity	Z UW Equity
8953 JT Equity	5332 JT Equity	1800 HK Equity	1800 HK Equity	4021 JT Equity	8473 JT Equity
CWN AT Equity	CEC GY Equity	ZC FP Equity	RNR UN Equity	TRIP UW Equity	WUBA UN Equity
3045 TT Equity	2303 TT Equity	NRG UN Equity	SMPH PM Equity	LUPE SS Equity	UAL UW Equity
ICICIBC IS Equity	ABG SJ Equity	BEAV UW Equity	NFX UN Equity	ATHM UN Equity	ALV UN Equity
LUMI IT Equity	UAL UN Equity	7182 JT Equity	MD UN Equity	MGR AT Equity	MAN UN Equity
AIO AT Equity	LDO IM Equity	AXSB IS Equity	CIX CT Equity	IGY GY Equity	VIVT4 BS Equity
ABG SJ Equity	SNI UN Equity	HIK LN Equity	JLL UN Equity	CAPL SP Equity	270 HK Equity
1880 HK Equity	EDEN FP Equity	AUTO LN Equity	9006 JT Equity	MPL AT Equity	SAB SQ Equity
ANTO LN Equity	9513 JT Equity	SPH SP Equity	BHC CT Equity	586 HK Equity	WN CT Equity
004020 KP Equity	EMBR3 BS Equity	ADVANC TB Equity	ZAYO UN Equity	NWSA UW Equity	BKG LN Equity
REG UN Equity	LISP SE Equity	9006 JT Equity	018260 KP Equity	2587 JT Equity	JHX AT Equity
PGAS IJ Equity	83 HK Equity	CCRO3 BS Equity	VTBR RX Equity	9001 JT Equity	LUPE SS Equity
DRRD IS Equity	2333 HK Equity	MAN UN Equity	MB IM Equity	PSM GY Equity	DLG LN Equity
UTDI GY Equity	GRMN UW Equity	WIL SP Equity	TAL UN Equity	IPN FP Equity	316140 KP Equity
BB CT Equity	MBT UN Equity	BBAS3 BS Equity	6178 JT Equity	PTTEP TB Equity	WSP CT Equity
ADM LN Equity	7532 JT Equity	COMI EC Equity	UNVR IJ Equity	LEG UN Equity	FBK IM Equity
ERF CT Equity	SPSN SE Equity	SPK NZ Equity	EIM IS Equity	036570 KP Equity	KGF LN Equity
CRDA LN Equity	DIGI MK Equity	GENT MK Equity	1038 HK Equity	CIT UN Equity	ELUXB SS Equity
CCL AT Equity	CNX UN Equity	FTNT UW Equity	AXS UN Equity	SYD AT Equity	PFBCOLO CX Equity
BBD/B CT Equity	AIO AT Equity	288 HK Equity	6753 JT Equity	PWF CT Equity	586 HK Equity
VOYA UN Equity	AMFW LN Equity	OSR GY Equity	ZC FP Equity	G1A GY Equity	AREIT SP Equity
LI FP Equity	PBCT UW Equity	RADL3 BS Equity	GLP SP Equity	MIDD UW Equity	IPGP UW Equity
FOSL UW Equity	1803 JT Equity	7731 JT Equity	1988 HK Equity	3045 TT Equity	H CT Equity
PRE UN Equity	BKT SQ Equity	ALFA SS Equity	MLCO UW Equity	ADVANC TB Equity	HOG UN Equity
SCCO UN Equity	BOL SS Equity	23 HK Equity	ENELAM CC Equity	4755 JT Equity	HEI UN Equity
WRB UN Equity	GRT SJ Equity	NESTE FH Equity	BKG LN Equity	BAF IS Equity	IQCD QD Equity
INVP LN Equity	6724 JT Equity	PEO PW Equity	PII UN Equity	SQM/B CC Equity	4021 JT Equity
PROX BB Equity	CD SP Equity	7186 JT Equity	1114 HK Equity	8473 JT Equity	SESG FP Equity
5334 JT Equity	IPL AT Equity	PBCT UW Equity	ELISA FH Equity	GRT SJ Equity	CPR IM Equity
DL NA Equity	5334 JT Equity	SGX SP Equity	FTNT UW Equity	FPH NZ Equity	6383 JT Equity
GGBR4 BS Equity	INVP LN Equity	101 HK Equity	DISCK UW Equity	BOSS GY Equity	035720 KP Equity
1101 TT Equity	9508 JT Equity	2267 JT Equity	998 HK Equity	MB IM Equity	4612 JT Equity
HL/ LN Equity	OTEX CT Equity	8015 JT Equity	IGY GY Equity	ISS DC Equity	APNT IS Equity
UMI BB Equity	MRP SJ Equity	PFG LN Equity	7731 JT Equity	1803 JT Equity	015760 KP Equity
AGCO UN Equity	144 HK Equity	4307 JT Equity	6448 JT Equity	KEY CT Equity	4704 JT Equity
BEN AT Equity	034730 KP Equity	VIPS UN Equity	ADVANC TB Equity	7532 JT Equity	2202 HK Equity
GRUPOSUR CX Equity	DISCA UW Equity	AC PM Equity	BRX UN Equity	MAN UN Equity	VCX AT Equity
BOKA NA Equity	CLB UN Equity	7911 JT Equity	EV UN Equity	20 HK Equity	5332 JT Equity
998 HK Equity	BMPS IM Equity	2912 TT Equity	CIMB MK Equity	2020 HK Equity	992 HK Equity
GRT SJ Equity	902 HK Equity	7951 JT Equity	STMN SE Equity	ATM NZ Equity	4922 JT Equity
EGPW IM Equity	DKS UN Equity	TEL PM Equity	5332 JT Equity	LHA GY Equity	5876 TT Equity
LHA GY Equity	ISS DC Equity	6724 JT Equity	1099 HK Equity	BLD AT Equity	7259 JT Equity
TIMP3 BS Equity	ROSN RX Equity	AIA NZ Equity	2319 HK Equity	MAT UW Equity	VOW GY Equity
4204 JT Equity	1038 HK Equity	WN CT Equity	GRASIM IS Equity	RHC AT Equity	7276 JT Equity
ENELGXCH CC Equity	8953 JT Equity	DNB UN Equity	UTCEM IS Equity	WG/ LN Equity	9001 JT Equity
83 HK Equity	TIGO SS Equity	JLL UN Equity	VIFN SW Equity	GT UW Equity	STC AB Equity
AVY UN Equity	1359 HK Equity	CD SP Equity	ALO FP Equity	998 HK Equity	ZAL GY Equity
WIL SP Equity	TLW LN Equity	STERV FH Equity	SBRY LN Equity	EVK GY Equity	CPU AT Equity
6753 JT Equity	CBI UN Equity	3391 JT Equity	6506 JT Equity	SRCL UW Equity	2912 TT Equity
SAPE MK Equity	004020 KP Equity	4151 JT Equity	CCH LN Equity	COMM UW Equity	4204 JT Equity
FLIR UW Equity	SPH SP Equity	TOL UN Equity	1044 HK Equity	CAE CT Equity	HP UN Equity
2651 JT Equity	4938 TT Equity	BKG LN Equity	LHA GY Equity	EIM IS Equity	PUM GY Equity
VK FP Equity	GENT MK Equity	992 HK Equity	H CT Equity	7186 JT Equity	AYI UN Equity
BIMAS TI Equity	COPEC CC Equity	5938 JT Equity	PROX BB Equity	PFBCOLO CX Equity	INGR UN Equity
CEZ CK Equity	GETIB SS Equity	7532 JT Equity	PEO PW Equity	HTHT UW Equity	PWGR IS Equity
880 HK Equity	IMI LN Equity	4613 JT Equity	ATH UN Equity	XRX UN Equity	PST IM Equity
WMH LN Equity	ONEX CT Equity	AGK LN Equity	ING FP Equity	6465 JT Equity	SECUB SS Equity
2325 TT Equity	VIVT4 BS Equity	018260 KP Equity	BRFS3 BS Equity	HSE CT Equity	6857 JT Equity
489 HK Equity	LPT UN Equity	VOW GY Equity	VOE AV Equity	ELUXB SS Equity	CPN TB Equity
BSMXB MF Equity	PGHN SW Equity	CCO CT Equity	IHFL IS Equity	GFS LN Equity	ACB CT Equity
9613 JT Equity	MERL LN Equity	NWSA UW Equity	9001 JT Equity	3462 JT Equity	6965 JT Equity
090430 KP Equity	1802 JT Equity	DUE AT Equity	2282 JT Equity	HMSO LN Equity	VOD SJ Equity
IGM CT Equity	SCCO UN Equity	BKT SQ Equity	TSRO UW Equity	4307 JT Equity	7701 JT Equity
SEK AT Equity	CVC UN Equity	HL/ LN Equity	SECUB SS Equity	1114 HK Equity	KEY CT Equity
BIMBOA MF Equity	SGRO LN Equity	270 HK Equity	GPS UN Equity	SINA UW Equity	4307 JT Equity
TWTR UN Equity	HL/ LN Equity	MBT UN Equity	SIME MK Equity	WSP CT Equity	EVK GY Equity
392 HK Equity	PCHEM MK Equity	HSE CT Equity	7013 JT Equity	2269 HK Equity	1038 HK Equity
FTT CT Equity	DIA SQ Equity	APNT IS Equity	6837 HK Equity	LBTYA UW Equity	600519 C1 Equity
9508 JT Equity	AKE FP Equity	AAL UW Equity	NWSA UW Equity	7912 JT Equity	ORI AT Equity
2018 HK Equity	RXL FP Equity	SIA SP Equity	23 HK Equity	9062 JT Equity	KBX GY Equity
139480 KP Equity	COB LN Equity	RLGY UN Equity	5333 JT Equity	AIZ UN Equity	BDO PM Equity
KOFL MF Equity	1114 HK Equity	035250 KP Equity	EVK GY Equity	LREN3 BS Equity	S UN Equity
2328 HK Equity	EXO IM Equity	FLIR UW Equity	4307 JT Equity	EO FP Equity	PE UN Equity
MRO LN Equity	HCBK UW Equity	POP SQ Equity	9062 JT Equity	GENS SP Equity	2303 TT Equity
OBE CT Equity	MARK QD Equity	ALNY UW Equity	9142 JT Equity	TOL UN Equity	EMSN SE Equity
WP UN Equity	WIL SP Equity	VOD SJ Equity	4508 JT Equity	IAG SQ Equity	ING FP Equity
NUAN UW Equity	002790 KP Equity	PEY CT Equity	ADM LN Equity	NYCB UN Equity	CIT UN Equity
SPSN SW Equity	20 HK Equity	EDEN FP Equity	7182 JT Equity	VOD SJ Equity	ADM LN Equity
LEG UN Equity	SGX SP Equity	VMW UN Equity	9508 JT Equity	SEK AT Equity	8953 JT Equity
PGHN SW Equity	VOE AV Equity	PRY IM Equity	9766 JT Equity	VOW GY Equity	SHP SJ Equity
IOI MK Equity	GME UN Equity	SDR LN Equity	SGEN UW Equity	UTCEM IS Equity	ROL UN Equity
K CT Equity	2885 TT Equity	9508 JT Equity	3462 JT Equity	4684 JT Equity	PII UN Equity
5233 JT Equity	AN UN Equity	2884 TT Equity	2912 TT Equity	011170 KP Equity	2382 TT Equity
TPEIR GA Equity	RNR UN Equity	FBU NZ Equity	2884 TT Equity	2579 JT Equity	QIBK QD Equity
STE SP Equity	494 HK Equity	CLR UN Equity	IPN FP Equity	AUTO LN Equity	WIL SP Equity
BOSS GY Equity	OII UN Equity	EMSN SE Equity	83 HK Equity	3861 JT Equity	1044 HK Equity
NOBL SP Equity	LREN3 BS Equity	MRVL UW Equity	SGRE SQ Equity	7211 JT Equity	ADP FP Equity
4902 JT Equity	1336 HK Equity	2282 JT Equity	Z UW Equity	ING FP Equity	CPRI UN Equity
SEIC UW Equity	VET CT Equity	DIGI MK Equity	ZAL GY Equity	5938 JT Equity	MKS LN Equity
AXS UN Equity	EV UN Equity	IMS UN Equity	NUAN UW Equity	SRT3 GY Equity	MGNT LI Equity
LUV UN Equity	BMW3 GY Equity	7272 JT Equity	8331 JT Equity	IQCD QD Equity	NWSA UW Equity
PBCT UW Equity	AIZ UN Equity	3405 JT Equity	SPK NZ Equity	1101 TT Equity	7912 JT Equity
TBS SJ Equity	BOL FP Equity	MGGT LN Equity	101 HK Equity	APNT IS Equity	MGGT LN Equity
DKS UN Equity	2801 JT Equity	TTS AT Equity	K CT Equity	VIVT4 BS Equity	MOMO UW Equity
AIZ UN Equity	PFBCOLO CX Equity	SNGSP RX Equity	NESTE FH Equity	VOE AV Equity	LXS GY Equity
HALKB TI Equity	COAL IS Equity	ABG SJ Equity	IAG SQ Equity	19 HK Equity	3333 HK Equity
GME UN Equity	SCC/F TB Equity	DC/ LN Equity	CPU AT Equity	FLS UN Equity	IPN FP Equity
EKTAB SS Equity	IAP LN Equity	SBRY LN Equity	VOW GY Equity	EMSN SE Equity	LLC AT Equity
HCBK UW Equity	BB FP Equity	MERL LN Equity	BB CT Equity	83 HK Equity	KBANK TB Equity
INTU LN Equity	2688 HK Equity	BIMAS TI Equity	PFBCOLO CX Equity	4151 JT Equity	ONEX CT Equity
LISP SE Equity	ADM LN Equity	EVK GY Equity	SDR LN Equity	ALI PM Equity	LDO IM Equity
003600 KP Equity	NUAN UW Equity	TATE LN Equity	AVT UN Equity	CIEL3 BS Equity	GRT SJ Equity
9101 JT Equity	3086 JT Equity	SGRO LN Equity	BPCL IS Equity	9506 JT Equity	PEO PW Equity
KMB IS Equity	ENELGXCH CC Equity	OMV AV Equity	FALAB CC Equity	SCG UN Equity	83 HK Equity
1802 JT Equity	2892 TT Equity	4938 TT Equity	009150 KP Equity	VET CT Equity	DHER GY Equity
AN UN Equity	2325 TT Equity	Z UW Equity	1880 HK Equity	PRY IM Equity	WEIR LN Equity
EV UN Equity	GALP PL Equity	BEZQ IT Equity	GET FP Equity	SDR LN Equity	998 HK Equity
PRY IM Equity	AGCO UN Equity	NAVI UW Equity	AIA NZ Equity	BSAN CC Equity	2357 TT Equity
VOD SJ Equity	UMI BB Equity	WEIR LN Equity	COPEC CC Equity	ROL UN Equity	ERF FP Equity
CCH LN Equity	UNVR IJ Equity	KOFL MF Equity	6823 HK Equity	SECUB SS Equity	BIRG ID Equity
MARK QD Equity	9101 JT Equity	2105 TT Equity	4536 JT Equity	ANTO LN Equity	DOCU UW Equity
NDAQ UW Equity	ELISA FH Equity	GETIB SS Equity	RXL FP Equity	SUZB3 BS Equity	ENELAM CC Equity
2912 TT Equity	669 HK Equity	EFN CT Equity	FUNO11 MF Equity	AVT UW Equity	032830 KP Equity
5406 JT Equity	066570 KP Equity	FGR FP Equity	RMG LN Equity	PEO PW Equity	2880 TT Equity
2885 TT Equity	PTTEP TB Equity	IQCD QD Equity	GENT MK Equity	7013 JT Equity	9048 JT Equity
9008 JT Equity	2651 JT Equity	SCC/F TB Equity	GRA UN Equity	7731 JT Equity	LEG UN Equity
CU CT Equity	INTU LN Equity	151 HK Equity	APNT IS Equity	ECOPETL CX Equity	QRTEA UW Equity
MF FP Equity	OTP HB Equity	PZU PW Equity	6465 JT Equity	KGX GY Equity	CT SP Equity
021240 KP Equity	257 HK Equity	TYRES FH Equity	JMT PL Equity	KNX UN Equity	ATHM UN Equity
7272 JT Equity	PC IM Equity	LDO IM Equity	TOU CT Equity	MOMO UW Equity	FLEX UW Equity
LUPE SS Equity	656 HK Equity	002790 KP Equity	316140 KP Equity	AWC AT Equity	TIT IM Equity
IPL AT Equity	021240 KP Equity	DKS UN Equity	RADL3 BS Equity	966 HK Equity	PRY IM Equity
RYN UN Equity	4307 JT Equity	8304 JT Equity	WEIR LN Equity	ADM LN Equity	3861 JT Equity
SIA SP Equity	3481 TT Equity	FMG AT Equity	INVP LN Equity	FMG AT Equity	7272 JT Equity
OSR GY Equity	AXIATA MK Equity	EV UN Equity	SDF GY Equity	MGGT LN Equity	ITV LN Equity
SGX SP Equity	9001 JT Equity	TRNFP RX Equity	GTO NA Equity	ENELAM CC Equity	LBTYA UW Equity
6806 JT Equity	7911 JT Equity	PDCO UW Equity	4183 JT Equity	1128 HK Equity	EV UN Equity
RNR UN Equity	DNB UN Equity	EXO IM Equity	BKIA SQ Equity	5880 TT Equity	2269 HK Equity
2267 JT Equity	8304 JT Equity	BB FP Equity	19 HK Equity	PCHEM MK Equity	AC PM Equity
2892 TT Equity	9504 JT Equity	TBS SJ Equity	CTEC LN Equity	H CT Equity	SEK AT Equity
2883 TT Equity	068270 KQ Equity	COPEC CC Equity	021240 KP Equity	COMI EC Equity	JEF UN Equity
161390 KP Equity	914 HK Equity	AREIT SP Equity	WPRO IS Equity	6505 TT Equity	TRIP UW Equity
BTUUQ UN Equity	6881 HK Equity	TIGO SS Equity	PSK CT Equity	PTTGC TB Equity	SPK NZ Equity
TYRES FH Equity	6098 JT Equity	4508 JT Equity	NAVI UW Equity	9008 JT Equity	SEV FP Equity
LULU UW Equity	139480 KP Equity	HFC UN Equity	9008 JT Equity	23 HK Equity	2207 TT Equity
LTM CC Equity	ANDR AV Equity	LXS GY Equity	AUTO LN Equity	ORI AT Equity	WPRO IS Equity
NED SJ Equity	390 HK Equity	PCHEM MK Equity	BDO PM Equity	UAL UN Equity	BSAN CC Equity
669 HK Equity	CCH LN Equity	IAG SQ Equity	4151 JT Equity	2883 TT Equity	FALAB CC Equity
SGRO LN Equity	6806 JT Equity	4704 JT Equity	6471 JT Equity	UNVR IJ Equity	1803 JT Equity
3099 JT Equity	FLIR UW Equity	PFBCOLO CX Equity	SINA UW Equity	BB CT Equity	1988 HK Equity
3405 JT Equity	5711 JT Equity	AR UN Equity	NICE IT Equity	NMC LN Equity	SANB11 BS Equity
TTS AT Equity	SIA SP Equity	JMT PL Equity	MGGT LN Equity	1038 HK Equity	SUNP IS Equity
2883 HK Equity	ARYN SW Equity	TDC DC Equity	009540 KP Equity	6146 JT Equity	PCHEM MK Equity
IAG CT Equity	FSL UN Equity	4612 JT Equity	7701 JT Equity	4183 JT Equity	NTPC IS Equity
MAN GY Equity	CO FP Equity	ORNBV FH Equity	ADP FP Equity	FUNO11 MF Equity	UNVR IJ Equity
BSAN CC Equity	028260 KP Equity	6965 JT Equity	TYRES FH Equity	LUN DC Equity	8960 JT Equity
ELISA FH Equity	SNGS RX Equity	ICICIBC IS Equity	GENS SP Equity	9142 JT Equity	BBNI IJ Equity
AMM MK Equity	GFC FP Equity	7012 JT Equity	AR UN Equity	DHER GY Equity	UPLL IS Equity
7911 JT Equity	ANTO LN Equity	ERES QD Equity	3092 JT Equity	CIX CT Equity	TECHM IS Equity
PKN PW Equity	PDCO UW Equity	CT SP Equity	DRRD IS Equity	UTHR UW Equity	K CT Equity
KIMBERA MF Equity	CPU AT Equity	GFINBURO MF Equity	TPK LN Equity	AYI UN Equity	DISCA UW Equity
010140 KP Equity	MPL AT Equity	BDO PM Equity	FLIR UW Equity	6724 JT Equity	GVC LN Equity
SYD AT Equity	BIMBOA MF Equity	Z IS Equity	TDC DC Equity	PUM GY Equity	101 HK Equity
OTP HB Equity	BAB LN Equity	ALA CT Equity	8028 JT Equity	SEV FP Equity	9602 JT Equity
RRTL GY Equity	OSR GY Equity	8358 JT Equity	8953 JT Equity	656 HK Equity	SDR LN Equity
NTPC IS Equity	BEN AT Equity	SDF GY Equity	AREIT SP Equity	6770 JT Equity	5871 TT Equity
SAHOL TI Equity	VOD SJ Equity	PSK CT Equity	6030 HK Equity	6823 HK Equity	MDB UQ Equity
SPK NZ Equity	CCRO3 BS Equity	6806 JT Equity	2801 JT Equity	GRASIM IS Equity	NHY NO Equity
METSO FH Equity	ZG UW Equity	ABN NA Equity	4613 JT Equity	UHRN SE Equity	7747 JT Equity
OCN UN Equity	2884 TT Equity	2784 JT Equity	WHL SJ Equity	AREIT SP Equity	AMG UN Equity
ISCTR TI Equity	3405 JT Equity	7013 JT Equity	017670 KP Equity	5019 JT Equity	STE SP Equity
COMI EC Equity	PRY IM Equity	AIO AT Equity	MNK UN Equity	BVT SJ Equity	DBX UW Equity
FUR NA Equity	BOKA NA Equity	4904 TT Equity	3481 TT Equity	4530 JT Equity	COV FP Equity
914 HK Equity	RAX UN Equity	TITR IM Equity	PFG LN Equity	RNR UN Equity	UAA UN Equity
SCI SP Equity	6965 JT Equity	URC PM Equity	8355 JT Equity	SCC TB Equity	ISS DC Equity
051900 KP Equity	1101 TT Equity	1211 HK Equity	4912 JT Equity	CGF AT Equity	CYBR UW Equity
SCC/F TB Equity	9062 JT Equity	009540 KP Equity	011170 KP Equity	1099 HK Equity	4587 JT Equity
9006 JT Equity	1339 HK Equity	9201 JT Equity	HFC UN Equity	CLN SE Equity	HTHT UW Equity
ANDR AV Equity	TNTE NA Equity	6823 HK Equity	WN CT Equity	139480 KP Equity	DSCT IT Equity
1038 HK Equity	9201 JT Equity	NTPC IS Equity	CAE CT Equity	CPR IM Equity	009150 KP Equity
1803 JT Equity	NBR UN Equity	PTG MK Equity	UPLL IS Equity	HRB UN Equity	1972 HK Equity
4536 JT Equity	SYD AT Equity	NUAN UW Equity	ARX CT Equity	INVP LN Equity	BJFIN IS Equity
CENCOSUD CC Equity	ONGC IS Equity	3283 JT Equity	6505 TT Equity	AM FP Equity	1658 HK Equity
7832 JT Equity	2018 HK Equity	20 HK Equity	JGS PM Equity	2382 TT Equity	9009 JT Equity
2105 TT Equity	009540 KP Equity	INVP LN Equity	TBS SJ Equity	9766 JT Equity	SGX SP Equity
384 HK Equity	9008 JT Equity	011170 KP Equity	IAG CT Equity	MX CT Equity	FLR UN Equity
JMT PL Equity	7936 JT Equity	DISCA UW Equity	COMI EC Equity	3436 JT Equity	2474 TT Equity
BOQ AT Equity	TTS AT Equity	RXL FP Equity	6146 JT Equity	TPK LN Equity	PTTGC TB Equity
3474 TT Equity	4612 JT Equity	VOE AV Equity	2688 HK Equity	4689 JT Equity	VEDL IS Equity
000720 KP Equity	010130 KP Equity	017670 KP Equity	BBBY UW Equity	SDF GY Equity	SNGSP RX Equity
9062 JT Equity	BRX UN Equity	GFI SJ Equity	6806 JT Equity	8953 JT Equity	WEGE3 BS Equity
SPXC UN Equity	SECUB SS Equity	NICE IT Equity	992 HK Equity	7182 JT Equity	SUZB3 BS Equity
EMAAR DB Equity	PGE PW Equity	BOSS GY Equity	ISAT LN Equity	035720 KP Equity	9142 JT Equity
6448 JT Equity	BB CT Equity	GFS LN Equity	SABR UW Equity	EMAAR DB Equity	2331 HK Equity
EUROB GA Equity	ADCB DH Equity	4581 JT Equity	TRIP UW Equity	K CT Equity	ANTO LN Equity
DNB UN Equity	ALA CT Equity	9062 JT Equity	BMW3 GY Equity	FAB DH Equity	MBT UN Equity
HPHT SP Equity	7276 JT Equity	010130 KP Equity	8304 JT Equity	FIBR3 BS Equity	RMH SJ Equity
KBANK TB Equity	1093 HK Equity	IPL AT Equity	2885 TT Equity	270 HK Equity	7956 JT Equity
NVN AT Equity	TCELL TI Equity	AXIATA MK Equity	7532 JT Equity	VIPS UN Equity	BKT SQ Equity
MRP SJ Equity	OMV AV Equity	2688 HK Equity	CLB UN Equity	5333 JT Equity	2784 JT Equity
RAX UN Equity	CCL AT Equity	FALAB CC Equity	ETL FP Equity	AXS UN Equity	SAMBA AB Equity
9504 JT Equity	8354 JT Equity	047810 KP Equity	3861 JT Equity	YY UW Equity	3283 JT Equity
CD SP Equity	WN CT Equity	SNGS RX Equity	MERL LN Equity	SPK NZ Equity	RADL3 BS Equity
2269 JT Equity	267 HK Equity	SEK AT Equity	7012 JT Equity	IHFL IS Equity	207940 KP Equity
EXO IM Equity	2912 TT Equity	STM FP Equity	SCC/F TB Equity	BDO PM Equity	090430 KP Equity
9104 JT Equity	GENS SP Equity	1880 HK Equity	TITR IM Equity	BKIA SQ Equity	9435 JT Equity
SKYD GY Equity	322 HK Equity	SCHN SE Equity	BOSS GY Equity	9048 JT Equity	SM PM Equity
8960 JT Equity	6952 JT Equity	1766 HK Equity	VSN CT Equity	NTPC IS Equity	4183 JT Equity
LREN3 BS Equity	288 HK Equity	8355 JT Equity	HL/ LN Equity	3391 JT Equity	MOL HB Equity
URBN UW Equity	011170 KP Equity	COLR BB Equity	IPL AT Equity	2885 TT Equity	COAL IS Equity
OPAP GA Equity	JGS PM Equity	HSO AT Equity	7211 JT Equity	TYRES FH Equity	7731 JT Equity
BOL SS Equity	1812 JT Equity	UAL UN Equity	ASURB MF Equity	TOU CT Equity	017670 KP Equity
ICAD FP Equity	2890 TT Equity	1093 HK Equity	5233 JT Equity	CMPC CC Equity	2002 JT Equity
ALI PM Equity	KGH PW Equity	VII CT Equity	ANDR AV Equity	322 HK Equity	2890 TT Equity
TNTE NA Equity	4732 JT Equity	CGF AT Equity	ALFAA MF Equity	6030 HK Equity	GFI SJ Equity
MAXIS MK Equity	2282 JT Equity	EMBR3 BS Equity	6965 JT Equity	6504 JT Equity	BSL AT Equity
CRUZ3 BS Equity	3289 JT Equity	2212 JT Equity	PTTGC TB Equity	5334 JT Equity	MLCO UW Equity
5711 JT Equity	KOFL MF Equity	STE SP Equity	8960 JT Equity	RBI AV Equity	ECOPETL CX Equity
ADP FP Equity	7731 JT Equity	CENCOSUD CC Equity	STO AT Equity	6923 JT Equity	8984 JT Equity
MEXCHEM* MF Equity	270 HK Equity	GAPB MF Equity	4732 JT Equity	8960 JT Equity	PROX BB Equity
WLK UN Equity	CLR UN Equity	CCH LN Equity	004020 KP Equity	8304 JT Equity	6841 JT Equity
ESTC3 BS Equity	8369 JT Equity	INTU LN Equity	AGCO UN Equity	TECHM IS Equity	CHILE CC Equity
BB FP Equity	PTG MK Equity	1567411D HK Equity	914 HK Equity	AAL UW Equity	BGNE UW Equity
GENM MK Equity	1963 JT Equity	CU CT Equity	SEK AT Equity	VEDL IS Equity	INVP LN Equity
4613 JT Equity	COS CT Equity	S UN Equity	9048 JT Equity	IPL AT Equity	6724 JT Equity
BLD AT Equity	1060 HK Equity	2880 TT Equity	139480 KP Equity	2887 TT Equity	6146 JT Equity
LDO IM Equity	2413 JT Equity	036570 KP Equity	SGX SP Equity	MAERSKA DC Equity	6505 TT Equity
MMB FP Equity	6473 JT Equity	MAN GY Equity	VIPS UN Equity	1988 HK Equity	1193 HK Equity
2333 HK Equity	NED SJ Equity	DIA SQ Equity	FRES LN Equity	CCO CT Equity	1810 HK Equity
CT SP Equity	291 HK Equity	GRT SJ Equity	6923 JT Equity	9009 JT Equity	BARN SE Equity
ICL IT Equity	3898 HK Equity	4732 JT Equity	TTS AT Equity	6383 JT Equity	4902 JT Equity
PC IM Equity	035250 KP Equity	KIMBERA MF Equity	REC IM Equity	151 HK Equity	SCHN SE Equity
20 HK Equity	EMP/A CT Equity	H CT Equity	KOFL MF Equity	BBSE3 BS Equity	IAG CT Equity
5332 JT Equity	8358 JT Equity	GLP SP Equity	IMI LN Equity	010950 KP Equity	SBRY LN Equity
UAL UN Equity	VSN CT Equity	COB LN Equity	207940 KP Equity	GENT MK Equity	BRFS3 BS Equity
8804 JT Equity	JBSS3 BS Equity	REI-U CT Equity	8358 JT Equity	AIBG ID Equity	EMP/A CT Equity
2887 TT Equity	BDO PM Equity	2875 JT Equity	MUR UN Equity	2784 JT Equity	6504 JT Equity
REI-U CT Equity	MRO LN Equity	9999826D UW Equity	BSAN CC Equity	MBT UN Equity	4151 JT Equity
8304 JT Equity	CT SP Equity	ALO FP Equity	VII CT Equity	6448 JT Equity	9766 JT Equity
3289 JT Equity	392 HK Equity	8955 JT Equity	MBT UN Equity	3405 JT Equity	AMP AT Equity
JCNC SP Equity	EZJ LN Equity	LPPF IJ Equity	AC PM Equity	AIA NZ Equity	MAERSKA DC Equity
9513 JT Equity	RMH SJ Equity	KN FP Equity	KGH PW Equity	BMW3 GY Equity	DIM FP Equity
WN CT Equity	4904 TT Equity	AN UN Equity	MF FP Equity	AR UN Equity	G1A GY Equity
COLR BB Equity	1643322D NO Equity	4530 JT Equity	STE SP Equity	PST IM Equity	REC IM Equity
SMGR IJ Equity	001040 KP Equity	VET CT Equity	SCHN SE Equity	2202 HK Equity	2887 TT Equity
UNVR IJ Equity	1211 HK Equity	WUBA UN Equity	RL UN Equity	4508 JT Equity	CTX AT Equity
AREIT SP Equity	AOT TB Equity	6963 JT Equity	BIMBOA MF Equity	RXL FP Equity	966 HK Equity
9843 JT Equity	TRQ CT Equity	9766 JT Equity	2105 TT Equity	S UN Equity	TUI LN Equity
TEL2B SS Equity	2409 TT Equity	4684 JT Equity	CPG CT Equity	1972 HK Equity	CCRO3 BS Equity
EMP/A CT Equity	STE SP Equity	9009 JT Equity	161390 KP Equity	2492 TT Equity	GGBR4 BS Equity
4732 JT Equity	TBS SJ Equity	CCL AT Equity	HUSQB SS Equity	BHF UW Equity	4732 JT Equity
1812 JT Equity	BIMAS TI Equity	9504 JT Equity	2887 TT Equity	WPRO IS Equity	9506 JT Equity
RBI AV Equity	TATE LN Equity	9045 JT Equity	ANTO LN Equity	1169 HK Equity	7453 JT Equity
8354 JT Equity	AXTA UN Equity	7701 JT Equity	966 HK Equity	WIL SP Equity	RIBL AB Equity
1109 HK Equity	AC PM Equity	PTTGC TB Equity	5880 TT Equity	UGPA3 BS Equity	UA UN Equity
7936 JT Equity	WFT CT Equity	2331 JT Equity	291 HK Equity	AC PM Equity	6030 HK Equity
PGF CT Equity	TRNFP RX Equity	VPK NA Equity	UHRN SE Equity	PWGR IS Equity	COPEC CC Equity
6923 JT Equity	FBU NZ Equity	IMI LN Equity	4904 TT Equity	8331 JT Equity	EVR LN Equity
8303 JT Equity	PFC LN Equity	EIM IS Equity	ADSEZ IS Equity	1800 HK Equity	INTUCH TB Equity
SECUB SS Equity	4202 JT Equity	4666 JT Equity	4021 JT Equity	GCPL IS Equity	KNX UN Equity
BRML3 BS Equity	URC PM Equity	144 HK Equity	FBU NZ Equity	9202 JT Equity	IOCL IS Equity
EZJ LN Equity	DUFN SW Equity	PST IM Equity	CCL AT Equity	TEL2B SS Equity	CPI SJ Equity
ORNBV FH Equity	8960 JT Equity	BMW3 GY Equity	NTPC IS Equity	4967 JT Equity	QBR/B CT Equity
ACO/X CT Equity	003600 KP Equity	BLD AT Equity	SK FP Equity	6753 JT Equity	CD SP Equity
2880 TT Equity	CEZ CK Equity	MARK QD Equity	CU CT Equity	2897 JT Equity	CCO CT Equity
MAP SQ Equity	1972 HK Equity	6770 JT Equity	FAB DH Equity	SCHN SE Equity	9062 JT Equity
1211 HK Equity	AREIT SP Equity	ORI AT Equity	BVT SJ Equity	DISCA UW Equity	DRRD IS Equity
2409 TT Equity	LUPE SS Equity	ANDR AV Equity	GAPB MF Equity	SIA SP Equity	9987 JT Equity
6460 JT Equity	FGB DH Equity	9989 JT Equity	RDF SJ Equity	9508 JT Equity	KROT3 BS Equity
LHC SJ Equity	UHRN SE Equity	CWN AT Equity	1918 HK Equity	SGX SP Equity	EMAAR DB Equity
4612 JT Equity	PCAR4 BS Equity	ADN LN Equity	9202 JT Equity	017670 KP Equity	AMUN FP Equity
SBSP3 BS Equity	MAP SQ Equity	6113 JT Equity	COB LN Equity	4581 JT Equity	FIVE RX Equity
4904 TT Equity	TEL2B SS Equity	TRQ CT Equity	656 HK Equity	MRP SJ Equity	SBSP3 BS Equity
6113 JT Equity	IHH MK Equity	MRP SJ Equity	BEN AT Equity	GARAN TI Equity	BOSS GY Equity
2884 TT Equity	DSY SJ Equity	9513 JT Equity	Z IS Equity	4902 JT Equity	BLD AT Equity
053000 KP Equity	URBN UW Equity	ENELAM CC Equity	ANG SJ Equity	3099 JT Equity	CCT SP Equity
HTO GA Equity	6113 JT Equity	RDF SJ Equity	TATE LN Equity	PSK CT Equity	FUNO11 MF Equity
KLK MK Equity	NICE IT Equity	LUPE SS Equity	UAA UN Equity	ILD FP Equity	5938 JT Equity
WEGE3 BS Equity	9104 JT Equity	BJAUT IS Equity	ROL UN Equity	AMUN FP Equity	6448 JT Equity
902 HK Equity	SMPH PM Equity	BB CT Equity	HSE CT Equity	2002 JT Equity	1099 HK Equity
GJF NO Equity	MDC SJ Equity	656 HK Equity	WUBA UN Equity	7012 JT Equity	4768 JT Equity
BEZQ IT Equity	ANG SJ Equity	4183 JT Equity	GRT SJ Equity	2880 TT Equity	MGLU3 BS Equity
IAP LN Equity	489 HK Equity	2325 TT Equity	GFINBURO MF Equity	EMBR3 BS Equity	601318 C1 Equity
8333 JT Equity	3401 JT Equity	2229 JT Equity	4684 JT Equity	8252 JT Equity	9045 JT Equity
005385 KP Equity	MAN GY Equity	PTTEP TB Equity	2880 TT Equity	WLK UN Equity	DSY SJ Equity
ALPHA GA Equity	8303 JT Equity	GJF NO Equity	SIA SP Equity	1963 JT Equity	4912 JT Equity
CNP FP Equity	KBANK TB Equity	GENM MK Equity	ADCB DH Equity	WN CT Equity	MCG SJ Equity
7205 JT Equity	BOQ AT Equity	1101 TT Equity	PCHEM MK Equity	101 HK Equity	ALA CT Equity
IPL SJ Equity	4704 JT Equity	BKIA SQ Equity	2409 TT Equity	4732 JT Equity	2181 JT Equity
PINFRA* MF Equity	S UN Equity	SM PM Equity	BOL FP Equity	DEMANT DC Equity	2018 HK Equity
144 HK Equity	MDU UN Equity	ETL FP Equity	4902 JT Equity	UAA UN Equity	METSO FH Equity
4307 JT Equity	DL NA Equity	ENDP UW Equity	SIG UN Equity	WFT CT Equity	GPS UN Equity
KBR UN Equity	4613 JT Equity	161390 KP Equity	MX CT Equity	REC IM Equity	GENS SP Equity
5947 JT Equity	024110 KP Equity	9831 JT Equity	1336 HK Equity	FTT CT Equity	7182 JT Equity
BOL FP Equity	5880 TT Equity	2883 TT Equity	BIMAS TI Equity	BPCL IS Equity	GFS LN Equity
257 HK Equity	2105 TT Equity	PE&OLES* MF Equity	DISCA UW Equity	9201 JT Equity	EQTL3 BS Equity
GRUPOARG CX Equity	PSK CT Equity	BSMXB MF Equity	6113 JT Equity	4904 TT Equity	KGX GY Equity
BBL TB Equity	PEY CT Equity	9202 JT Equity	1177 HK Equity	WB UW Equity	MEL NZ Equity
CORA NA Equity	371 HK Equity	ASURB MF Equity	1211 HK Equity	IAG CT Equity	9143 JT Equity
8358 JT Equity	HPHT SP Equity	CIMB MK Equity	INDUC SS Equity	DUFN SE Equity	2897 JT Equity
HMCL IS Equity	EVK GY Equity	BEN AT Equity	2883 TT Equity	RDF SJ Equity	MERL LN Equity
086280 KP Equity	TYRES FH Equity	8331 JT Equity	MARK QD Equity	4912 JT Equity	LHA GY Equity
KOMB CK Equity	ICL IT Equity	PINFRA* MF Equity	GETIB SS Equity	ALRS RX Equity	TLEVICPO MF Equity
6965 JT Equity	DPW DU Equity	8227 JT Equity	PDCO UW Equity	4768 JT Equity	SK FP Equity
RMH SJ Equity	VPK NA Equity	ADP FP Equity	METSO FH Equity	8984 JT Equity	JMT PL Equity
2301 TT Equity	9006 JT Equity	8028 JT Equity	TIGO SS Equity	8355 JT Equity	151 HK Equity
PE&OLES* MF Equity	CU CT Equity	GENS SP Equity	WIL SP Equity	BOL FP Equity	UTDI GY Equity
PTTGC TB Equity	005387 KP Equity	6506 JT Equity	3391 JT Equity	NED SJ Equity	CLN SE Equity
4704 JT Equity	BLD AT Equity	CAE CT Equity	IQCD QD Equity	OSR GY Equity	7459 JT Equity
6473 JT Equity	ORNBV FH Equity	4902 JT Equity	270 HK Equity	6841 JT Equity	6465 JT Equity
035250 KP Equity	916 HK Equity	6952 JT Equity	LUN DC Equity	JSTL IS Equity	4904 TT Equity
DO UN Equity	SEK AT Equity	TCELL TI Equity	DIA SQ Equity	4938 TT Equity	COTY UN Equity
009150 KP Equity	COH AT Equity	3861 JT Equity	LSXMA UW Equity	4927 JT Equity	1336 HK Equity
AR UN Equity	PGAS IJ Equity	MB IM Equity	3659 JT Equity	4042 JT Equity	GJF NO Equity
VPK NA Equity	N UN Equity	ADCB DH Equity	1972 HK Equity	000720 KP Equity	CC UN Equity
CAE CT Equity	MF FP Equity	BAT SJ Equity	1101 TT Equity	FBU NZ Equity	NEST IS Equity
2324 TT Equity	1816 HK Equity	COAL IS Equity	CNP FP Equity	FRA GY Equity	AWC AT Equity
TT/ LN Equity	RRTL GY Equity	AEV PM Equity	6302 JT Equity	WHL SJ Equity	7186 JT Equity
1972 HK Equity	2880 TT Equity	6471 JT Equity	SM PM Equity	CPG CT Equity	009540 KP Equity
7262 JT Equity	BBD/B CT Equity	ELD CT Equity	4182 JT Equity	LDO IM Equity	AFX GY Equity
3481 TT Equity	3861 JT Equity	IAG CT Equity	005387 KP Equity	ADCB DH Equity	1800 HK Equity
SPL PW Equity	2207 TT Equity	ARYN SW Equity	2333 HK Equity	MAN GY Equity	4004 JT Equity
TRNFP RX Equity	SPK NZ Equity	128940 KP Equity	ALA CT Equity	TTAN IS Equity	SGRE SQ Equity
WOR AT Equity	WEGE3 BS Equity	BSAN CC Equity	CENCOSUD CC Equity	960 HK Equity	BEN AT Equity
CVC UN Equity	SAHOL TI Equity	004020 KP Equity	GENM MK Equity	UA UN Equity	CLR UN Equity
IIA AV Equity	EMSN SE Equity	CPU AT Equity	FPE3 GY Equity	SCCO UN Equity	PDD UW Equity
EXITO CX Equity	5233 JT Equity	2897 JT Equity	CWN AT Equity	AKERBP NO Equity	TRYG DC Equity
2282 JT Equity	7832 JT Equity	6923 JT Equity	TEL2B SS Equity	RAIL3 BS Equity	GRASIM IS Equity
3086 JT Equity	8333 JT Equity	5880 TT Equity	MAN GY Equity	RADL3 BS Equity	2433 JT Equity
BHARTI IS Equity	MMB FP Equity	3289 JT Equity	UA UN Equity	5233 JT Equity	PCAR4 BS Equity
3800 HK Equity	1177 HK Equity	CO FP Equity	836 HK Equity	6806 JT Equity	WG/ LN Equity
4508 JT Equity	O2D GY Equity	SUN SP Equity	ALRS RX Equity	HUSQB SS Equity	HUSQB SS Equity
SUN SE Equity	7701 JT Equity	005387 KP Equity	MAP SQ Equity	2181 JT Equity	CNP FP Equity
023530 KP Equity	CWN AT Equity	RRTL GY Equity	SPH SP Equity	SM PM Equity	CEZ CK Equity
CIT SP Equity	EGPW IM Equity	2002 JT Equity	1766 HK Equity	SK FP Equity	2883 TT Equity
VCX AT Equity	PTTGC TB Equity	1COV GY Equity	RBI AV Equity	BARN SE Equity	ICA SS Equity
9048 JT Equity	APNT IS Equity	7211 JT Equity	010950 KP Equity	TITR IM Equity	KGH PW Equity
PDCO UW Equity	BAT SJ Equity	SBSP3 BS Equity	371 HK Equity	KBANK TB Equity	CDR PW Equity
291 HK Equity	FIBR3 BS Equity	DMP AT Equity	7167 JT Equity	LSXMA UW Equity	TYRES FH Equity
010130 KP Equity	FALAB CC Equity	AGCO UN Equity	MMB FP Equity	HNDL IS Equity	BB CT Equity
IHH MK Equity	CMPC CC Equity	6505 TT Equity	O2D GY Equity	GAIL IS Equity	BOL FP Equity
1402 TT Equity	IAG CT Equity	6886 HK Equity	SAP SJ Equity	TIGO SS Equity	8252 JT Equity
COH AT Equity	7951 JT Equity	9602 JT Equity	3086 JT Equity	CNP FP Equity	1211 HK Equity
TA CT Equity	1396924D UW Equity	1114 HK Equity	9201 JT Equity	992 HK Equity	SCB TB Equity
9201 JT Equity	086280 KP Equity	2885 TT Equity	BBNI IJ Equity	4 HK Equity	EPIB SS Equity
2282 HK Equity	KLBN11 BS Equity	1972 HK Equity	2238 HK Equity	COV FP Equity	BVT SJ Equity
FRES LN Equity	BSMXB MF Equity	3003 JT Equity	9009 JT Equity	RMH SJ Equity	BHF UW Equity
034730 KP Equity	4508 JT Equity	GRUMAB MF Equity	8354 JT Equity	TBS SJ Equity	IPL AT Equity
ALQ AT Equity	4185 JT Equity	1776 HK Equity	2313 HK Equity	1211 HK Equity	MARK QD Equity
OCI NA Equity	KOMB CK Equity	FGB DH Equity	2897 JT Equity	BEN AT Equity	6113 JT Equity
3861 JT Equity	001800 KP Equity	IAP LN Equity	FRA GY Equity	AGCO UN Equity	5333 JT Equity
001800 KP Equity	ADP FP Equity	GRUPOSUR CX Equity	10 HK Equity	ANDR AV Equity	CLS SJ Equity
AEDU3 BS Equity	PBYI UN Equity	3092 JT Equity	6841 JT Equity	1193 HK Equity	ORNBV FH Equity
TOL AT Equity	BJAUT IS Equity	5901 JT Equity	RICHT HB Equity	522 HK Equity	3405 JT Equity
7532 JT Equity	6448 JT Equity	CTIP3 BS Equity	1128 HK Equity	7911 JT Equity	9202 JT Equity
UNTR IJ Equity	012630 KP Equity	HUSQB SS Equity	144 HK Equity	981 HK Equity	KN FP Equity
DPW DU Equity	CIPLA IS Equity	2887 TT Equity	LPC IS Equity	CHILE CC Equity	6302 JT Equity
EMSN SE Equity	SCHN SE Equity	9533 JT Equity	2784 JT Equity	3323 HK Equity	DIGI MK Equity
916 HK Equity	EIM IS Equity	3401 JT Equity	BJAUT IS Equity	CTEC LN Equity	9006 JT Equity
SPD LN Equity	GRUPOSUR CX Equity	ENELGXCH CC Equity	ADN LN Equity	MF FP Equity	UGPA3 BS Equity
LAME4 BS Equity	BSAN CC Equity	O2D GY Equity	9513 JT Equity	034220 KP Equity	3092 JT Equity
AIA NZ Equity	1402 TT Equity	EQTL3 BS Equity	DIGI MK Equity	CEZ CK Equity	CIX CT Equity
5486 JT Equity	Z IS Equity	EDF FP Equity	WFTIF UN Equity	DPW DU Equity	PAGP UN Equity
KD8 GY Equity	GENM MK Equity	BAB LN Equity	DC/ LN Equity	Z IS Equity	MAC UN Equity
COAL IS Equity	008770 KP Equity	WMH LN Equity	MOL HB Equity	DSY SJ Equity	MF FP Equity
BJAUT IS Equity	BHIN IS Equity	966 HK Equity	PAGP UN Equity	9602 JT Equity	JGS PM Equity
AWC AT Equity	ISCTR TI Equity	SAHOL TI Equity	AWC AT Equity	FRUT IT Equity	VIPS UN Equity
FPE3 GY Equity	2887 TT Equity	BVT SJ Equity	CD SP Equity	2890 TT Equity	TTMT IS Equity
GFC FP Equity	REI-U CT Equity	BOKA NA Equity	TUPRS TI Equity	004020 KP Equity	011170 KP Equity
ILU AT Equity	KIMBERA MF Equity	TPM AT Equity	3401 JT Equity	021240 KP Equity	JWN UN Equity
5880 TT Equity	5486 JT Equity	3898 HK Equity	CCO CT Equity	CWN AT Equity	GAPB MF Equity
SCHN SE Equity	BCP PL Equity	3481 TT Equity	LUPE SS Equity	9513 JT Equity	6723 JT Equity
NGD CT Equity	9009 JT Equity	005830 KP Equity	522 HK Equity	9435 JT Equity	9508 JT Equity
UNSP IS Equity	135 HK Equity	4202 JT Equity	035250 KP Equity	CT SP Equity	TIGO SS Equity
HUSQB SS Equity	ECOPETL CX Equity	AC* MF Equity	2579 JT Equity	STE SP Equity	TSGI CT Equity
GGR SP Equity	ERES QD Equity	3291 JT Equity	PST IM Equity	9024 JT Equity	PNDORA DC Equity
3003 JT Equity	9048 JT Equity	DSY SJ Equity	GCPL IS Equity	2433 JT Equity	EIM IS Equity
RF FP Equity	BEZQ IT Equity	MF FP Equity	NED SJ Equity	IHH MK Equity	4613 JT Equity
2207 TT Equity	DEC FP Equity	390 HK Equity	5334 JT Equity	5871 TT Equity	7911 JT Equity
6823 HK Equity	3333 HK Equity	BOQ AT Equity	CT SP Equity	DRRD IS Equity	BPCL IS Equity
4151 JT Equity	NESTE FH Equity	LAME4 BS Equity	VET CT Equity	6302 JT Equity	MINT TB Equity
IQV UN Equity	1169 HK Equity	914 HK Equity	MDC LN Equity	CD SP Equity	SIA SP Equity
2498 TT Equity	3311 HK Equity	5947 JT Equity	BSMXB MF Equity	BIM FP Equity	ADSEZ IS Equity
KCHOL TI Equity	2354 TT Equity	010950 KP Equity	006800 KP Equity	UNTR IJ Equity	INDUC SS Equity
CHILE CC Equity	FTT CT Equity	9904 TT Equity	2020 HK Equity	GGBR4 BS Equity	ICL IT Equity
8369 JT Equity	2875 JT Equity	COV FP Equity	PTTEP TB Equity	6471 JT Equity	2282 JT Equity
CSNA3 BS Equity	8252 JT Equity	3099 JT Equity	HOT GY Equity	2282 JT Equity	9201 JT Equity
9831 JT Equity	2202 HK Equity	2409 TT Equity	384 HK Equity	BBNI IJ Equity	4751 JT Equity
4938 TT Equity	6302 JT Equity	BBNI IJ Equity	BBD/B CT Equity	4613 JT Equity	AAL UW Equity
3283 JT Equity	JMT PL Equity	1359 HK Equity	2651 JT Equity	QIBK QD Equity	GGAL UR Equity
8253 JT Equity	GJF NO Equity	1816 HK Equity	BAF IS Equity	4182 JT Equity	CU CT Equity
2413 JT Equity	165 HK Equity	001800 KP Equity	DKS UN Equity	8354 JT Equity	1766 HK Equity
URC PM Equity	7205 JT Equity	551 HK Equity	KCHOL TI Equity	2409 TT Equity	8729 JT Equity
3311 HK Equity	IGM CT Equity	BOL FP Equity	9602 JT Equity	ARX CT Equity	4042 JT Equity
BDO PM Equity	2324 TT Equity	IHFL IS Equity	DSY SJ Equity	LUN CT Equity	2875 JT Equity
2801 JT Equity	BTE CT Equity	139480 KP Equity	2301 TT Equity	MERL LN Equity	5233 JT Equity
4185 JT Equity	MAXIS MK Equity	1963 JT Equity	4202 JT Equity	6488 TT Equity	DUFN SE Equity
PGN PW Equity	WLK UN Equity	N UN Equity	9024 JT Equity	ALA CT Equity	6806 JT Equity
COV FP Equity	8253 JT Equity	BHIN IS Equity	IOCL IS Equity	JMT PL Equity	LUN CT Equity
TWE AT Equity	AIA NZ Equity	392 HK Equity	DPW DU Equity	CLS SJ Equity	2801 TT Equity
HNDL IS Equity	ALL AT Equity	1177 HK Equity	2823 TT Equity	ETL FP Equity	CCL AT Equity
6952 JT Equity	TUPRS TI Equity	KCHOL TI Equity	UNTR IJ Equity	3289 JT Equity	GARAN TI Equity
HYPE3 BS Equity	CAE CT Equity	ARBP IS Equity	AM FP Equity	3283 JT Equity	MRP SJ Equity
2897 JT Equity	SM PM Equity	BBD/B CT Equity	3283 JT Equity	9006 JT Equity	GNDI3 BS Equity
008770 KP Equity	COLR BB Equity	LSXMA UW Equity	HNDL IS Equity	AKBNK TI Equity	IRBR3 BS Equity
8905 JT Equity	9202 JT Equity	2301 TT Equity	BEZQ IT Equity	9504 JT Equity	000720 KP Equity
BBNI IJ Equity	AMM MK Equity	9024 JT Equity	2207 TT Equity	GENM MK Equity	ATUS UN Equity
011210 KP Equity	SPL PW Equity	836 HK Equity	LICHF IS Equity	VMS SP Equity	AM FP Equity
14 HK Equity	IOI MK Equity	2890 TT Equity	6481 JT Equity	EPIB SS Equity	BVN UN Equity
BARN SE Equity	9904 TT Equity	175 HK Equity	ALPHA GA Equity	KLBN11 BS Equity	034220 KP Equity
6505 TT Equity	6592 JT Equity	494 HK Equity	BOQ AT Equity	PAGP UN Equity	23 HK Equity
ZOT SQ Equity	047810 KP Equity	VOC AT Equity	GJF NO Equity	INKP IJ Equity	VOE AV Equity
SM PM Equity	6823 HK Equity	GCPL IS Equity	047810 KP Equity	MOL HB Equity	FRA GY Equity
GCARSOA1 MF Equity	097950 KP Equity	KOMB CK Equity	2875 JT Equity	REA AT Equity	CMIG4 BS Equity
DSY SJ Equity	PGN PW Equity	TAH AT Equity	010130 KP Equity	ALFAA MF Equity	345 HK Equity
CTIP3 BS Equity	2229 JT Equity	UHRN SE Equity	8984 JT Equity	WEGE3 BS Equity	GAIL IS Equity
1800 HK Equity	HUSQB SS Equity	489 HK Equity	5711 JT Equity	CENCOSUD CC Equity	BBD/B CT Equity
8729 JT Equity	METSO FH Equity	IONS UW Equity	BB FP Equity	METSO FH Equity	CPF TB Equity
TNET BB Equity	8359 JT Equity	8 HK Equity	LTM CC Equity	SAP SJ Equity	EMBR3 BS Equity
2890 TT Equity	INDUC SS Equity	9101 JT Equity	151 HK Equity	MARK QD Equity	2379 TT Equity
TEL PM Equity	UNSP IS Equity	2371 JT Equity	3099 JT Equity	SPR GY Equity	VER AV Equity
8570 JT Equity	CENCOSUD CC Equity	14 HK Equity	9104 JT Equity	EZJ LN Equity	SNC CT Equity
KLBF IJ Equity	6268 JT Equity	086280 KP Equity	1963 JT Equity	14 HK Equity	SQM/B CC Equity
N UN Equity	8729 JT Equity	TEL2B SS Equity	KBANK TB Equity	3086 JT Equity	REA AT Equity
024110 KP Equity	1186 HK Equity	7459 JT Equity	PIEL IS Equity	6305 JT Equity	SPL PW Equity
1102 TT Equity	4183 JT Equity	KBANK TB Equity	2202 HK Equity	SNGSP RX Equity	HTO GA Equity
MFON LI Equity	SUN SP Equity	8252 JT Equity	023530 KP Equity	251270 KP Equity	CHMF RX Equity
TUPRS TI Equity	SPD LN Equity	TUPRS TI Equity	SNGSP RX Equity	1339 HK Equity	7013 JT Equity
NATU3 BS Equity	MEXCHEM* MF Equity	RICHT HB Equity	ISCTR TI Equity	HOT GY Equity	8036 JT Equity
US IM Equity	NTC SJ Equity	MAXIS MK Equity	AC* MF Equity	024110 KP Equity	DEMANT DC Equity
371 HK Equity	4151 JT Equity	DPW DU Equity	TNET BB Equity	EMP/A CT Equity	813 HK Equity
NK FP Equity	TRU SJ Equity	1336 HK Equity	4185 JT Equity	008770 KP Equity	EO FP Equity
9783 JT Equity	RDF SJ Equity	5233 JT Equity	9999966D UN Equity	6268 JT Equity	4967 JT Equity
002380 KP Equity	CRUZ3 BS Equity	SFR FP Equity	4922 JT Equity	RF FP Equity	ALKS UW Equity
JGS PM Equity	8379 JT Equity	ONGC IS Equity	RF FP Equity	6481 JT Equity	ALRS RX Equity
2801 TT Equity	ARBP IS Equity	CEZ CK Equity	FTT CT Equity	9045 JT Equity	RDF SJ Equity
270 HK Equity	035720 KQ Equity	257 HK Equity	SUN SP Equity	CCL AT Equity	HNDL IS Equity
267 HK Equity	1476 TT Equity	4506 JT Equity	1359 HK Equity	BJAUT IS Equity	6770 JT Equity
HR-U CT Equity	8385 JT Equity	FTT CT Equity	CO FP Equity	1336 HK Equity	9504 JT Equity
MDC SJ Equity	IDEA IS Equity	FPE3 GY Equity	002790 KP Equity	7459 JT Equity	ESLT IT Equity
068270 KQ Equity	LHA GY Equity	LHA GY Equity	2325 TT Equity	PROX BB Equity	GLOB UN Equity
BBL/F TB Equity	AWC AT Equity	RMH SJ Equity	6268 JT Equity	COLR BB Equity	1128 HK Equity
APNT IS Equity	ISPR IM Equity	2313 HK Equity	SBSP3 BS Equity	FPE3 GY Equity	GENT MK Equity
3034 TT Equity	9045 JT Equity	1193 HK Equity	1169 HK Equity	091990 KQ Equity	010130 KP Equity
2784 JT Equity	UNIT UW Equity	BARN SE Equity	6473 JT Equity	607 HK Equity	1169 HK Equity
010060 KP Equity	ELD CT Equity	KLBN11 BS Equity	VPK NA Equity	2702 JT Equity	1402 TT Equity
138930 KP Equity	6923 JT Equity	HMSP IJ Equity	EQTL3 BS Equity	836 HK Equity	RBI AV Equity
8593 JT Equity	CIT SP Equity	586 HK Equity	RYA ID Equity	4506 JT Equity	021240 KP Equity
168 HK Equity	316140 KP Equity	CIM AT Equity	2002 JT Equity	215600 KQ Equity	WHL SJ Equity
SQM/B CC Equity	7240 JT Equity	JCNC SP Equity	4768 JT Equity	2331 JT Equity	BMW3 GY Equity
011170 KP Equity	KD8 GY Equity	ICA SS Equity	MOMO UW Equity	KROT3 BS Equity	NRP SJ Equity
8955 JT Equity	BBNI IJ Equity	1339 HK Equity	KIMBERA MF Equity	FIVE RX Equity	BJAUT IS Equity
INTP IJ Equity	ASURB MF Equity	PFC LN Equity	WFT CT Equity	009540 KP Equity	GCPL IS Equity
1193 HK Equity	2823 TT Equity	2324 TT Equity	2331 JT Equity	NRP SJ Equity	BIM FP Equity
RYM NZ Equity	8473 JT Equity	HOT GY Equity	BHIN IS Equity	ANG SJ Equity	YY UW Equity
CAIR IS Equity	6841 JT Equity	097950 KP Equity	HPCL IS Equity	PIRC IM Equity	9024 JT Equity
GFI SJ Equity	004800 KP Equity	7936 JT Equity	SPL PW Equity	FRES LN Equity	SPR GY Equity
PARG SE Equity	FPE3 GY Equity	135 HK Equity	489 HK Equity	8729 JT Equity	BIMBOA MF Equity
036570 KP Equity	KCHOL TI Equity	CEN NZ Equity	SQM/B CC Equity	GAPB MF Equity	3391 JT Equity
659 HK Equity	6505 TT Equity	ACO/X CT Equity	CIT SP Equity	241 HK Equity	656 HK Equity
1099 HK Equity	6506 JT Equity	6268 JT Equity	JCNC SP Equity	IOCL IS Equity	257 HK Equity
6506 JT Equity	4088 JT Equity	5334 JT Equity	5406 JT Equity	NEST IS Equity	8955 JT Equity
CCT SP Equity	JCNC SP Equity	291 HK Equity	981 HK Equity	ASURB MF Equity	8355 JT Equity
SMM SP Equity	TAH AT Equity	IGM CT Equity	RMH SJ Equity	KGH PW Equity	4938 TT Equity
9009 JT Equity	TRUE TB Equity	5012 JT Equity	CHILE CC Equity	CIT SP Equity	JSTL IS Equity
ASC LN Equity	981 HK Equity	6881 HK Equity	7459 JT Equity	GJF NO Equity	3323 HK Equity
CTX AT Equity	8570 JT Equity	INDUC SS Equity	5947 JT Equity	6837 HK Equity	HMPRO TB Equity
1336 HK Equity	293 HK Equity	BDMS TB Equity	COLR BB Equity	PARG SE Equity	3289 JT Equity
9202 JT Equity	LHC SJ Equity	1060 HK Equity	2229 JT Equity	4185 JT Equity	ASURB MF Equity
2875 JT Equity	LPPF IJ Equity	PAGP UN Equity	PE&OLES* MF Equity	6113 JT Equity	981 HK Equity
CMPC CC Equity	5947 JT Equity	5711 JT Equity	390 HK Equity	3401 JT Equity	GFINBURO MF Equity
6808 HK Equity	2883 HK Equity	384 HK Equity	SANB11 BS Equity	ONGC IS Equity	241 HK Equity
AC* MF Equity	HALKB TI Equity	SHTF IS Equity	024110 KP Equity	MAP SQ Equity	AKBNK TI Equity
6841 JT Equity	CMIG4 BS Equity	METSO FH Equity	960 HK Equity	VPK NA Equity	BMA UN Equity
4544 JT Equity	8377 JT Equity	916 HK Equity	000720 KP Equity	BJFIN IS Equity	1102 TT Equity
1169 HK Equity	8804 JT Equity	TAL UN Equity	6886 HK Equity	GFINBURO MF Equity	UNTR IJ Equity
TRQ CT Equity	CNP FP Equity	371 HK Equity	ONGC IS Equity	SNGS RX Equity	1114 HK Equity
5012 JT Equity	000720 KP Equity	ICAD FP Equity	9831 JT Equity	RYM NZ Equity	UHAL UW Equity
6481 JT Equity	TNET BB Equity	CMPC CC Equity	PCAR4 BS Equity	INDUC SS Equity	7012 JT Equity
RICHT HB Equity	IPL SJ Equity	902 HK Equity	NK FP Equity	CU CT Equity	HSE CT Equity
016360 KP Equity	3888 HK Equity	MX CT Equity	5110 JT Equity	1766 HK Equity	COLR BB Equity
097950 KP Equity	2897 JT Equity	RES SJ Equity	4217 JT Equity	3481 TT Equity	WOR AT Equity
042660 KP Equity	2002 JT Equity	TRU SJ Equity	2890 TT Equity	BIMBOA MF Equity	AIBG ID Equity
TRU SJ Equity	SCI SP Equity	CHILE CC Equity	SNGS RX Equity	UPLL IS Equity	9513 JT Equity
AC PM Equity	9602 JT Equity	2823 TT Equity	DEMANT DC Equity	ICL IT Equity	VET CT Equity
9602 JT Equity	YRI CT Equity	ACEM IS Equity	2433 JT Equity	SGRE SQ Equity	VMS SP Equity
ALDAR DH Equity	175 HK Equity	2202 HK Equity	004800 KP Equity	002790 KP Equity	LSXMA UW Equity
6504 JT Equity	4544 JT Equity	UHAL UW Equity	LAME4 BS Equity	DIGI MK Equity	SCCO UN Equity
7951 JT Equity	384 HK Equity	MMB FP Equity	INTU LN Equity	PCAR4 BS Equity	TOU CT Equity
TATA IS Equity	016360 KP Equity	2333 HK Equity	COV FP Equity	MND SJ Equity	2331 JT Equity
142 HK Equity	SPM IM Equity	8303 JT Equity	TEL PM Equity	KOMB CK Equity	B4B GY Equity
ASURB MF Equity	CIEIQ UN Equity	CIPLA IS Equity	551 HK Equity	LAME4 BS Equity	2338 HK Equity
RDF SJ Equity	161390 KP Equity	VSN CT Equity	8253 JT Equity	3003 JT Equity	322 HK Equity
6302 JT Equity	TIMP3 BS Equity	001040 KP Equity	257 HK Equity	257 HK Equity	BCI CC Equity
FEYE UW Equity	8334 JT Equity	HYPE3 BS Equity	5214 JT Equity	CCRO3 BS Equity	AXIATA MK Equity
522 HK Equity	3034 TT Equity	SPP SJ Equity	MND SJ Equity	MAXIS MK Equity	371 HK Equity
ROTH MK Equity	9024 JT Equity	ADSEZ IS Equity	3311 HK Equity	2212 JT Equity	KOFUBL MF Equity
AOT TB Equity	1102 TT Equity	3659 JT Equity	9504 JT Equity	6952 JT Equity	ETL FP Equity
9987 JT Equity	RADL3 BS Equity	6841 JT Equity	9904 TT Equity	2875 JT Equity	010950 KP Equity
AKA NO Equity	LAME4 BS Equity	SCHB NO Equity	9045 JT Equity	2888 TT Equity	CWN AT Equity
4202 JT Equity	14 HK Equity	7205 JT Equity	EMBR3 BS Equity	071050 KP Equity	RCO FP Equity
ORDS QD Equity	8410 JT Equity	CNP FP Equity	078930 KP Equity	SDPL MK Equity	6837 HK Equity
FRA GY Equity	138930 KP Equity	2433 JT Equity	3003 JT Equity	UHAL UW Equity	14 HK Equity
3765 JT Equity	2784 JT Equity	BOS IS Equity	GRUPOSUR CX Equity	425 HK Equity	600036 C1 Equity
8377 JT Equity	ICA SS Equity	SAP SJ Equity	KOMB CK Equity	4716 JT Equity	VPK NA Equity
NTC SJ Equity	7262 JT Equity	4922 JT Equity	1193 HK Equity	2651 JT Equity	1339 HK Equity
8382 JT Equity	813 HK Equity	PGE PW Equity	659 HK Equity	ICAD FP Equity	081660 KP Equity
1339 HK Equity	009150 KP Equity	GGRM IJ Equity	3289 JT Equity	9831 JT Equity	4 HK Equity
2371 JT Equity	MMI SJ Equity	316140 KP Equity	CLR UN Equity	SANB11 BS Equity	3034 TT Equity
8359 JT Equity	036570 KP Equity	8354 JT Equity	AXIATA MK Equity	683 HK Equity	MZTF IT Equity
8233 JT Equity	010950 KP Equity	PGN PW Equity	WEGE3 BS Equity	6808 HK Equity	6923 JT Equity
2238 HK Equity	3323 HK Equity	3333 HK Equity	PGN PW Equity	CIPLA IS Equity	YPF UN Equity
4530 JT Equity	2313 HK Equity	NED SJ Equity	BARN SE Equity	813 HK Equity	659 HK Equity
6268 JT Equity	3283 JT Equity	4185 JT Equity	MSS IS Equity	EREGL TI Equity	7211 JT Equity
813 HK Equity	9831 JT Equity	2238 HK Equity	9101 JT Equity	ALPHA GA Equity	AMS SJ Equity
AEFES TI Equity	8593 JT Equity	IJM MK Equity	035720 KQ Equity	BIMAS TI Equity	LAME4 BS Equity
3323 HK Equity	8028 JT Equity	SGL SJ Equity	BRML3 BS Equity	CHMF RX Equity	6471 JT Equity
CEMARGOS CX Equity	9507 JT Equity	DEC FP Equity	14 HK Equity	267250 KP Equity	CIT SP Equity
460 HK Equity	NOBL SP Equity	ISCTR TI Equity	LUNDB SS Equity	SPL PW Equity	5711 JT Equity
010950 KP Equity	K CT Equity	RYM NZ Equity	CMPC CC Equity	2371 JT Equity	2888 TT Equity
GAM MK Equity	SMGR IJ Equity	5406 JT Equity	ICA SS Equity	CCT SP Equity	817 HK Equity
JBSS3 BS Equity	5110 JT Equity	KLK MK Equity	PTG MK Equity	RENT3 BS Equity	MAXIS MK Equity
8028 JT Equity	PINFRA* MF Equity	6448 JT Equity	6952 JT Equity	005387 KP Equity	RYM NZ Equity
MMI SJ Equity	KLBF IJ Equity	ALPHA GA Equity	PEY CT Equity	9987 JT Equity	MAP SQ Equity
CIPLA IS Equity	RF FP Equity	6473 JT Equity	5486 JT Equity	006800 KP Equity	2238 HK Equity
5901 JT Equity	1193 HK Equity	MINT TB Equity	6881 HK Equity	SPH SP Equity	8354 JT Equity
EREGL TI Equity	5012 JT Equity	UBI IM Equity	AEV PM Equity	1402 TT Equity	MPHC QD Equity
NESTE FH Equity	IJM MK Equity	2638 HK Equity	586 HK Equity	MEXCHEM* MF Equity	2579 JT Equity
ACEM IS Equity	3003 JT Equity	CIT SP Equity	CIPLA IS Equity	CIM AT Equity	6268 JT Equity
9507 JT Equity	5901 JT Equity	3086 JT Equity	7936 JT Equity	9101 JT Equity	522 HK Equity
DEC FP Equity	TFG SJ Equity	7262 JT Equity	8729 JT Equity	HTO GA Equity	TITR IM Equity
551 HK Equity	493 HK Equity	8253 JT Equity	ACO/X CT Equity	371 HK Equity	2301 TT Equity
INDF IJ Equity	3231 JT Equity	IOI MK Equity	4530 JT Equity	DABUR IS Equity	010140 KP Equity
9904 TT Equity	NK FP Equity	1186 HK Equity	1816 HK Equity	2229 JT Equity	AKERBP NO Equity
AEV PM Equity	FRA GY Equity	4544 JT Equity	REI-U CT Equity	DRI GY Equity	BBL/F TB Equity
ISPR IM Equity	6481 JT Equity	KLBF IJ Equity	BOKA NA Equity	8955 JT Equity	CMPC CC Equity
4182 JT Equity	SUBC NO Equity	035720 KQ Equity	EMP/A CT Equity	GRUPOSUR CX Equity	DABUR IS Equity
8473 JT Equity	1128 HK Equity	UPLL IS Equity	6504 JT Equity	LTM CC Equity	IHH MK Equity
7276 JT Equity	MND SJ Equity	8804 JT Equity	HTO GA Equity	2801 TT Equity	035250 KP Equity
5110 JT Equity	CHILE CC Equity	EMP/A CT Equity	005830 KP Equity	PIEL IS Equity	EGCO TB Equity
3673 TT Equity	BOS IS Equity	WEGE3 BS Equity	SCCO UN Equity	9989 JT Equity	BSFR AB Equity
3291 JT Equity	8233 JT Equity	ANTO LN Equity	HSO AT Equity	KOFL MF Equity	EXX SJ Equity
8385 JT Equity	8955 JT Equity	009150 KP Equity	902 HK Equity	3938 JT Equity	024110 KP Equity
MBK PW Equity	8382 JT Equity	024110 KP Equity	PARG SE Equity	DFI SP Equity	CIM AT Equity
BHEL IS Equity	SPP SJ Equity	UNSP IS Equity	1339 HK Equity	PTG MK Equity	3064 JT Equity
GAIL IS Equity	UNTR IJ Equity	2801 TT Equity	8252 JT Equity	6460 JT Equity	EA TB Equity
RENT3 BS Equity	MEG CT Equity	4768 JT Equity	HYPE3 BS Equity	5947 JT Equity	3401 JT Equity
EGIE3 BS Equity	3377 HK Equity	SPM IM Equity	RRTL GY Equity	BOQ AT Equity	NLMK RX Equity
SPR GY Equity	683 HK Equity	QATI QD Equity	SPR GY Equity	010130 KP Equity	4185 JT Equity
8410 JT Equity	241 HK Equity	INDF IJ Equity	CIM AT Equity	TUPRS TI Equity	COMM UW Equity
INDUC SS Equity	COV FP Equity	DABUR IS Equity	ESLT IT Equity	GFI SJ Equity	TFG SJ Equity
4062 JT Equity	002380 KP Equity	9987 JT Equity	TCELL TI Equity	HLBK MK Equity	LH TB Equity
2395 TT Equity	3658 TT Equity	MOEX RX Equity	MRP SJ Equity	LPP PW Equity	KOMB CK Equity
HLBK MK Equity	HYPE3 BS Equity	MEL NZ Equity	BAB LN Equity	VII CT Equity	UHRN SE Equity
1199 HK Equity	9505 JT Equity	2207 TT Equity	KLBN11 BS Equity	O2D GY Equity	1963 JT Equity
OIBR4 BS Equity	GRUMAB MF Equity	RF FP Equity	425 HK Equity	BDMS TB Equity	1060 HK Equity
UOL SP Equity	6370 JT Equity	GCARSOA1 MF Equity	8955 JT Equity	RCO FP Equity	4506 JT Equity
FIBR3 BS Equity	TWE AT Equity	9104 JT Equity	8303 JT Equity	2105 TT Equity	HOT GY Equity
SMPH PM Equity	3800 HK Equity	2395 TT Equity	8233 JT Equity	086900 KQ Equity	KLBN11 BS Equity
1177 HK Equity	2433 JT Equity	659 HK Equity	IENOVA* MF Equity	LPC IS Equity	HLBK MK Equity
NICE IT Equity	BARN SE Equity	GTCAP PM Equity	7205 JT Equity	TCELL TI Equity	ALFAA MF Equity
8379 JT Equity	AEV PM Equity	MLCO UW Equity	5871 TT Equity	BCI CC Equity	MX CT Equity
TAH AT Equity	NTPC IS Equity	1402 TT Equity	8369 JT Equity	271560 KP Equity	SNGS RX Equity
EKGYO TI Equity	GFI SJ Equity	241 HK Equity	HMCL IS Equity	REI-U CT Equity	2395 TT Equity
2823 TT Equity	2801 TT Equity	NEP SJ Equity	SAHOL TI Equity	CDR PW Equity	PARG SE Equity
8 HK Equity	TRYG DC Equity	SQM/B CC Equity	NEP SJ Equity	4202 JT Equity	ILD FP Equity
4088 JT Equity	9987 JT Equity	TNET BB Equity	GGBR4 BS Equity	NLMK RX Equity	HYPE3 BS Equity
CESP6 BS Equity	2007 HK Equity	HR-U CT Equity	URC PM Equity	2799 HK Equity	REI-U CT Equity
FAB DH Equity	551 HK Equity	6302 JT Equity	GAIL IS Equity	NK FP Equity	3436 JT Equity
IJM MK Equity	ILU AT Equity	HPHT SP Equity	2324 TT Equity	TATA IS Equity	PSK CT Equity
QUAL3 BS Equity	8418 JT Equity	SANB11 BS Equity	GRUMAB MF Equity	5711 JT Equity	CRON CT Equity
2049 TT Equity	2301 TT Equity	LHC SJ Equity	INDF IJ Equity	TIMP3 BS Equity	5334 JT Equity
3231 JT Equity	SUN SE Equity	DEMANT DC Equity	MEXCHEM* MF Equity	1530 HK Equity	BRML3 BS Equity
6370 JT Equity	ACEM IS Equity	3311 HK Equity	009830 KP Equity	2238 HK Equity	2702 JT Equity
CPIN IJ Equity	006800 KP Equity	ECOPETL CX Equity	GFI SJ Equity	084990 KQ Equity	BIMAS TI Equity
3401 JT Equity	8 HK Equity	AWC AT Equity	GGRM IJ Equity	489 HK Equity	FCR CT Equity
IDEA IS Equity	4768 JT Equity	2007 HK Equity	EZJ LN Equity	390 HK Equity	1816 HK Equity
AMS SJ Equity	CTIP3 BS Equity	HMCL IS Equity	EREGL TI Equity	TRQ CT Equity	BKIA SQ Equity
6030 HK Equity	6460 JT Equity	KGH PW Equity	CEZ CK Equity	TFG SJ Equity	071050 KP Equity
2202 HK Equity	KLK MK Equity	MAP SQ Equity	TAH AT Equity	CPN TB Equity	2633 TT Equity
000210 KP Equity	VEDL IS Equity	REA AT Equity	ICAD FP Equity	HSO AT Equity	BPAC11 BS Equity
5214 JT Equity	9533 JT Equity	PCAR4 BS Equity	4666 JT Equity	3291 JT Equity	DLG MK Equity
FLT AT Equity	2380 HK Equity	SPL PW Equity	ARBP IS Equity	TRYG DC Equity	004020 KP Equity
2433 JT Equity	UOL SP Equity	BRML3 BS Equity	KLK MK Equity	5406 JT Equity	SPH SP Equity
KLBN11 BS Equity	HYP SJ Equity	ENELCHIL CC Equity	2354 TT Equity	2408 TT Equity	3898 HK Equity
2002 JT Equity	2020 HK Equity	ALDAR DH Equity	AN UN Equity	1359 HK Equity	390 HK Equity
O2D GY Equity	HR-U CT Equity	SCCO UN Equity	ISPR IM Equity	ISPR IM Equity	6481 JT Equity
ATH CT Equity	6504 JT Equity	CHMF RX Equity	TECHM IS Equity	135 HK Equity	ICT PM Equity
4768 JT Equity	FRES LN Equity	CPN TB Equity	607 HK Equity	RYA ID Equity	NATU3 BS Equity
4581 JT Equity	ACO/X CT Equity	6504 JT Equity	010140 KP Equity	UOL SP Equity	NMC LN Equity
2888 TT Equity	1776 HK Equity	EZJ LN Equity	6370 JT Equity	UNSP IS Equity	QFLS QD Equity
656 HK Equity	ADSEZ IS Equity	PARG SE Equity	5901 JT Equity	ADSEZ IS Equity	URC PM Equity
8252 JT Equity	IMP SJ Equity	NK FP Equity	9989 JT Equity	6370 JT Equity	HAVL IS Equity
078930 KP Equity	2888 TT Equity	004800 KP Equity	HIK LN Equity	5002 JT Equity	LTM CC Equity
CPF TB Equity	BPCL IS Equity	BVN UN Equity	IHH MK Equity	DLG MK Equity	LUNDB SS Equity
683 HK Equity	QATI QD Equity	ZAL GY Equity	PGE PW Equity	161390 KP Equity	AZRG IT Equity
017670 KP Equity	1199 HK Equity	8333 JT Equity	CPN TB Equity	8036 JT Equity	BEM TB Equity
ALRS RX Equity	6886 HK Equity	CCT SP Equity	696 HK Equity	ORNBV FH Equity	KIMBERA MF Equity
3333 HK Equity	522 HK Equity	5110 JT Equity	9533 JT Equity	6473 JT Equity	8304 JT Equity
MISC MK Equity	GCARSOA1 MF Equity	6479 JT Equity	135 HK Equity	902 HK Equity	4217 JT Equity
9533 JT Equity	CCT SP Equity	SPR GY Equity	8473 JT Equity	SHTF IS Equity	135 HK Equity
KTB TB Equity	OCI NA Equity	SCHA NO Equity	4088 JT Equity	4666 JT Equity	5901 JT Equity
BVN UN Equity	ICAD FP Equity	JBSS3 BS Equity	1776 HK Equity	7167 JT Equity	6886 HK Equity
8334 JT Equity	GTCAP PM Equity	1128 HK Equity	MEL NZ Equity	3231 JT Equity	836 HK Equity
PEP MK Equity	9921 TT Equity	6370 JT Equity	CEN NZ Equity	ENELCHIL CC Equity	3769 JT Equity
MOL HB Equity	051600 KP Equity	7779 JT Equity	PINFRA* MF Equity	BCOLO CX Equity	CENCOSUD CC Equity
4183 JT Equity	5871 TT Equity	NEST IS Equity	8227 JT Equity	SCHB NO Equity	4716 JT Equity
2356 TT Equity	RYA ID Equity	8570 JT Equity	9783 JT Equity	035250 KP Equity	BSMXB MF Equity
9505 JT Equity	009240 KP Equity	CPF TB Equity	8804 JT Equity	7205 JT Equity	RF FP Equity
8418 JT Equity	1567411D HK Equity	FRA GY Equity	ERES QD Equity	ESLT IT Equity	6305 JT Equity
RCO FP Equity	HSO AT Equity	MEXCHEM* MF Equity	FRUT IT Equity	9104 JT Equity	006800 KP Equity
SHTF IS Equity	460 HK Equity	JFC PM Equity	6305 JT Equity	1816 HK Equity	CIPLA IS Equity
9766 JT Equity	3291 JT Equity	HTO GA Equity	REA AT Equity	4088 JT Equity	9831 JT Equity
LIVEPOLC MF Equity	GAIL IS Equity	981 HK Equity	3898 HK Equity	867 HK Equity	ALPHA GA Equity
028050 KP Equity	UPLL IS Equity	TARO UN Equity	UOL SP Equity	BAB LN Equity	6098 HK Equity
CSAN3 BS Equity	SPR GY Equity	LICHF IS Equity	HMSP IJ Equity	AC* MF Equity	FBU NZ Equity
6740 JT Equity	RMI SJ Equity	2670 JT Equity	8036 JT Equity	035760 KQ Equity	SINA UW Equity
CPFE3 BS Equity	8227 JT Equity	SHA GY Equity	TRQ CT Equity	5110 JT Equity	4581 JT Equity
MTS AT Equity	ALDAR DH Equity	009830 KP Equity	JSTL IS Equity	696 HK Equity	000210 KP Equity
69 HK Equity	DABUR IS Equity	4088 JT Equity	EFN CT Equity	028300 KQ Equity	APN SJ Equity
INL SJ Equity	GCPL IS Equity	AST AT Equity	BOS IS Equity	DMART IS Equity	BCOLO CX Equity
293 HK Equity	023530 KP Equity	MND SJ Equity	LPPF IJ Equity	MEL NZ Equity	4091 JT Equity
HYDR RX Equity	960 HK Equity	HYP SJ Equity	2212 JT Equity	7936 JT Equity	683 HK Equity
9921 TT Equity	EKTAB SS Equity	3231 JT Equity	RES SJ Equity	SUN SP Equity	LUN DC Equity
1504 TT Equity	NEST IS Equity	HLBK MK Equity	1402 TT Equity	659 HK Equity	2324 TT Equity
005830 KP Equity	9706 JT Equity	3034 TT Equity	MOEX RX Equity	IVL TB Equity	9904 TT Equity
[truncated: 850 more rows]

## Sheet: Styles
Date	MXWD	MRP	Beta	Value	Momentum	Size	Volatility	Liquidity	Profitability	Growth	Investment	Leverage	Earnings variability	rf	Styles are market-relative log return
2015-01-02
2015-01-09	-0.00999131	-0.0100284	-0.00584562	-0.00174274	0.00614983	-0.00108132	0.000641688	0.00168219	0.000381261	-0.000805191	-0.00105833	-0.000623576	0.00102541	3.70604e-05
2015-01-16	-0.00484676	-0.00487699	-0.0027148	0.00122551	0.00658015	0.00114681	0.00221989	-0.00311937	0.00296126	0.00385917	0.000982798	0.00153353	-0.000682179	3.02262e-05
2015-01-23	0.0209899	0.0209616	0.00248546	0.00173015	0.00045868	-0.00243634	0.00552587	0.00370736	-0.00121348	0.00102671	0.00343529	-0.00315429	0.00080362	2.82869e-05
2015-01-30	-0.0188994	-0.0189257	0.00216076	-0.00373247	-0.00157325	0.0110532	-0.000884173	0.00940106	-0.00109103	0.00558975	-0.000200298	0.00136507	0.00148247	2.63281e-05
2015-02-06	0.0249941	0.0249473	0.00325856	0.000840492	-0.011659	-0.00201839	-0.00347617	-0.00168106	-0.00331945	-0.00129716	-0.00226057	-0.000716171	-0.00531619	4.68276e-05
2015-02-13	0.0178099	0.017768	0.00531615	0.00490013	-0.00102336	0.00408876	0.00609153	0.00614839	0.00237799	0.00070816	0.000191338	0.00260388	0.000211047	4.1935e-05
2015-02-20	0.00835093	0.00831093	0.00242521	0.00142484	0.00113792	0.00344823	0.00270956	0.00163189	0.00180085	0.000595267	0.00208755	0.0032225	0.00265405	3.99968e-05
2015-02-27	0.0033978	0.00336172	-0.0012446	3.51272e-05	1.611e-05	-0.00189013	-0.000737107	-0.000365226	-0.000529056	-0.00106006	0.00207857	-0.00050171	-0.00143205	3.60815e-05
2015-03-06	-0.016928	-0.0169779	0.00025378	-0.000563142	0.00119593	0.00227971	-0.00162213	-0.00102305	-0.0009604	0.00182634	0.00122529	-0.00114942	-0.000787507	4.98776e-05
2015-03-13	-0.0143267	-0.0143717	-0.000655434	-0.00365802	0.00596286	-0.000134065	-0.00426784	-0.00565231	-0.00236799	-0.00215097	-0.00164533	-0.00138397	-0.00237238	4.49858e-05
2015-03-20	0.0316714	0.0316304	0.000867574	0.00446835	0.000897164	0.00191667	0.00754075	0.00327278	0.00399419	0.00344873	0.00420925	0.00378735	0.00483607	4.10715e-05
2015-03-27	-0.0152011	-0.0152471	-0.00250701	0.000669559	-0.00204261	0.00324186	-0.00401674	0.00343874	-0.00173832	-0.000974051	-0.00153073	-0.000189761	-0.000756882	4.59643e-05
2015-04-03	0.0070604	0.00702227	0.000466815	-0.000322481	0.000316656	0.00382357	0.0012581	0.0017996	-8.92893e-05	0.00106578	-0.000718502	0.00329136	-0.00196301	3.81352e-05
2015-04-10	0.0193815	0.0193394	0.000401373	-0.00535378	-0.00547848	-0.00316893	0.00106487	-0.00140361	-0.0052793	-0.00171494	-0.00203024	-0.000230028	-0.00104315	4.20501e-05
2015-04-17	-0.00406996	-0.00410907	0.000697216	0.00145062	-0.00922029	0.00197037	-0.00185107	0.00149338	-0.000100682	-0.00155407	-0.00085985	0.000815267	-5.41787e-05	3.9114e-05
2015-04-24	0.017931	0.0178909	0.00107557	0.00286154	-0.00282519	-0.00136121	0.00525293	0.00906194	2.82474e-05	-0.00130569	0.00257134	0.000184177	0.00206498	4.00928e-05
2015-05-01	-0.00724315	-0.00728716	-0.00248636	0.00155474	-0.0079955	-0.000284007	-0.00300769	-0.000242724	0.00114218	-0.000258943	-0.00110669	0.000850127	-0.00097353	4.40073e-05
2015-05-08	0.00354439	0.00350234	0.000870965	0.00339728	0.00441535	0.000772521	-0.000258338	2.83012e-05	0.000979614	0.0019075	0.000700268	-0.000346865	0.00187064	4.20501e-05
2015-05-15	0.00805552	0.00801836	-0.00124872	0.000942538	0.00325124	0.00170545	0.000223374	-0.00101276	-0.000401098	-0.000113488	0.000878294	0.000700221	0.0016688	3.71564e-05
2015-05-22	-0.00152456	-0.00156367	-0.00135923	0.000555591	0.00324707	0.0024618	-0.00294257	0.00220973	-0.00267976	0.000358532	-0.000464845	0.00130938	0.00110297	3.9114e-05
2015-05-29	-0.0151112	-0.0151581	-0.00284351	-0.00247693	0.00290296	-0.00243735	-0.00158428	-0.0031192	-0.00148584	-0.0019795	-0.00116989	-0.000768734	0.000382946	4.69427e-05
2015-06-05	-0.0113838	-0.0114337	0.00477993	0.00151665	0.000287276	0.00258274	-0.00253815	0.00049409	-0.00112062	-1.90494e-05	0.00234579	-0.000352814	0.00364699	4.98776e-05
2015-06-12	0.00522403	0.00517513	-0.000698481	-0.00195895	0.00133834	-0.000222146	0.000168784	-0.000916593	0.000447037	-0.000945121	-0.000866744	0.00109202	0.000173351	4.88993e-05
2015-06-19	0.00208275	0.0020407	0.00108155	-2.38737e-05	0.00312135	-0.00104302	0.00160584	-0.00236205	0.00134721	0.00108103	-4.14083e-05	1.0887e-05	0.00105182	4.20501e-05
2015-06-26	0.00198106	0.00192725	0.0016063	-0.000418075	0.00548663	-0.000231664	0.0013705	0.00276016	0.00149728	0.000455688	0.000948804	0.00197837	0.00081938	5.38093e-05
2015-07-03	-0.0172873	-0.0173343	-0.00401928	-0.00153733	0.00129973	0.00138765	-0.00348787	0.00021358	-0.00171534	-0.000221331	-0.00259993	-0.00196918	-0.00217513	4.69427e-05
2015-07-10	-0.00376664	-0.00381358	-0.00199169	0.00154198	0.00377953	-0.00185009	-0.00197071	-0.000655792	0.00176568	0.00210462	0.00132518	0.000344602	-0.00030768	4.69427e-05
2015-07-17	0.0203787	0.0203298	0.0059534	0.00760566	0.00524567	-0.000439412	0.00368854	0.00957501	0.00187507	0.00392551	0.0062204	-0.00650451	0.00233507	4.88993e-05
2015-07-24	-0.0212212	-0.0212818	-0.00421649	-0.00341617	0.00686359	0.00151369	-0.00308224	-0.00164876	-0.00303888	0.00033149	-0.00149879	0.000462523	0.00164988	6.06542e-05
2015-07-31	0.00960018	0.0095405	0.00171424	0.00176293	-0.00308772	-0.00196701	-0.00226341	-0.00584762	0.00284139	0.000204256	-0.00144594	0.000265289	-5.72851e-05	5.96765e-05
2015-08-07	-0.0106041	-0.0106726	0.00261956	0.00175462	0.00242899	0.000572604	0.000953798	-0.000731695	0.00249439	0.00148274	0.00265255	-0.00258664	0.000564801	6.84741e-05
2015-08-14	-0.00327052	-0.00334292	-0.000500623	-0.000180752	0.000653451	0.0032355	0.00076887	0.00150292	0.000663655	0.000756268	0.00189657	-0.0010227	0.000144823	7.2402e-05
2015-08-21	-0.0548805	-0.0549481	-0.00520517	0.00386286	-0.00124605	0.00316648	-0.00246989	-0.00202583	0.00302211	0.00190654	0.000892546	0.00225889	-0.000190072	6.7516e-05
2015-08-28	0.00519948	0.00512904	0.00228378	-0.00341787	-9.48908e-05	0.000212618	0.00538347	0.00644231	-0.00237388	-0.00218935	-0.0010022	-0.00227326	1.32378e-05	7.04477e-05
2015-09-04	-0.0380683	-0.0381348	-0.00444102	0.00135059	0.00378198	0.00225895	0.000545899	-0.00080842	0.00204053	0.00128985	0.00132039	0.00131827	0.00124025	6.65194e-05
2015-09-11	0.0198643	0.0197949	0.00478799	0.00375528	0.00542034	0.00166017	0.00145234	0.0038576	0.000693019	0.000612332	0.000727548	-0.000533212	0.00215214	6.94514e-05
2015-09-18	0.00557045	0.00550491	-0.00171417	-0.00598616	-0.00301913	-0.00173552	-0.0012899	-0.00119568	-0.00362457	-0.000729974	0.000361688	-0.00012476	-0.000634655	6.5542e-05
2015-09-25	-0.0248597	-0.0249213	-0.00795682	-0.00370214	0.00555796	0.00169192	-0.00678683	0.00728381	0.00111813	0.00132852	-0.00276313	-0.0041045	-0.00520031	6.16319e-05
2015-10-02	0.00996867	0.00992467	0.00351399	-0.00599692	-0.00503388	-0.00454262	-0.00327051	-0.00644894	-0.00212961	0.000454355	-0.00368346	-0.00481515	-0.00235487	4.40073e-05
2015-10-09	0.0435212	0.0434743	0.00947176	0.00637896	-0.0188722	-0.00666396	0.00646868	-0.00815599	0.00336616	0.00197144	0.00135831	0.00477232	0.00115871	4.69427e-05
2015-10-16	0.00606674	0.00602665	-0.00444679	-0.00264908	0.00679504	-0.00483113	-0.000870307	0.000433955	-0.00320859	-0.000531451	-0.00178452	-0.000893541	0.00082154	4.00928e-05
2015-10-23	0.0128894	0.0128445	0.00560744	-0.00097874	0.00187051	0.00133248	-0.00489164	0.00767497	0.00381459	0.000773537	-0.00160617	-0.00772135	-0.00146257	4.49858e-05
2015-10-30	-0.00255835	-0.00261998	0.000284383	-0.000896153	0.00268179	0.00265517	9.31504e-05	-2.97177e-05	0.00102145	0.00190178	0.000943568	-0.000340987	-0.000626556	6.16319e-05
2015-11-06	0.000333353	0.000250187	-0.0003787	-0.00170037	-0.000934333	0.000944071	-0.000271	0.00305077	-0.00294614	0.00177778	0.000501997	-0.0029168	0.00123771	8.31661e-05
2015-11-13	-0.0299452	-0.0300372	-0.00421592	-0.000649604	0.00612662	0.00177916	-0.00132848	-0.000924788	-0.000970611	0.00298095	0.000246134	0.00096483	0.000220133	9.19912e-05
2015-11-20	0.0292474	0.0291564	0.0024919	0.000664794	0.00114263	0.000472544	0.00106559	0.000756574	0.00324703	-0.00093288	-7.13768e-05	-0.00285759	-0.00299144	9.10151e-05
2015-11-27	-0.00298734	-0.00307833	-0.00203957	0.00124076	0.000358863	0.00133917	0.00119588	-0.00132908	0.000531399	0.00124823	0.00175881	0.00102601	-1.99221e-05	9.09959e-05
2015-12-04	-0.00430855	-0.00441719	-0.00471714	0.00218767	0.00357755	-0.00198006	0.00436742	0.00168273	0.00135227	-0.00300509	-0.00105586	-0.00272554	-0.00138229	0.000108635
2015-12-11	-0.0352259	-0.0353513	-0.0073415	1.45517e-05	0.00209258	-0.00308294	0.00343746	-0.00110032	0.00331971	0.00155567	0.00184035	3.80855e-05	-0.00089098	0.000125322
2015-12-18	-2.26971e-05	-0.000147025	-0.00141603	0.000966293	0.0055692	-0.00578821	0.00305395	-0.00440874	0.000778104	-0.00146004	0.00177427	-0.00119523	0.00228697	0.000124328
2015-12-25	0.0236244	0.0235059	0.00341609	-0.000922849	-0.00651137	-0.00188853	-0.00166696	-0.00487246	-0.00314719	-0.00296853	-0.00234424	-0.00126659	-0.00192422	0.000118442
2016-01-01	-0.00625462	-0.00636913	0.00133159	0.00132226	0.00555985	0.00176251	0.00116142	0.000923125	0.000241235	0.00352082	0.00188186	0.00186407	0.00185976	0.000114505
2016-01-08	-0.0632545	-0.063373	-0.0133094	0.00126396	-0.000516958	0.000275798	-0.0022372	0.000385406	0.00414549	-0.00127885	-0.00151535	0.000860073	-0.0025708	0.000118461
2016-01-15	-0.0276675	-0.0277565	-0.00469419	0.000697187	-0.000430385	-0.000528244	-0.00711585	0.00422032	0.00494281	-0.00236596	-0.00104954	-0.00259466	0.000105103	8.90435e-05
2016-01-22	0.00972545	0.00963738	0.00397723	-0.00127002	-0.000740527	0.00192598	0.0018978	0.00414596	0.00313493	0.00043938	0.00239998	-0.000596986	0.000561518	8.80673e-05
2016-01-29	0.0192325	0.0191465	-0.00111287	0.00148554	0.000990505	0.00238997	-0.00169218	0.00379953	-0.000169915	0.00276868	0.000478913	-0.0019813	-0.00345177	8.60955e-05
2016-02-05	-0.0223074	-0.0224092	-0.00864613	-0.00406191	-0.0129056	-0.0028818	-0.000401658	-0.00333864	0.00463134	-0.004347	-0.00683329	-0.000403429	-0.00147563	0.000101788
2016-02-12	-0.025646	-0.025739	-0.00207099	-0.000481273	0.00188636	-0.0026081	-0.00626455	-0.000432035	-0.000338995	-0.00144757	-0.000663038	-0.00636239	0.000476508	9.29672e-05
2016-02-19	0.0356173	0.0355194	0.00712221	0.00456154	0.000130547	0.00290796	0.00441797	-0.00403971	0.00331102	0.00295254	0.00382849	0.00341903	0.000620728	9.78659e-05
2016-02-26	0.010048	0.00993936	-0.00277177	0.000556374	-0.00331729	-5.24651e-05	0.000353236	-0.00388859	-0.00286259	-0.000790538	-0.000781411	0.00126559	0.000200974	0.000108635
2016-03-04	0.0377524	0.0376275	0.0141132	0.0047784	-0.0100541	0.00133938	0.00882245	0.00295033	4.41108e-05	0.00328007	-0.00153881	0.0037434	0.00152585	0.000124978
2016-03-11	0.0119564	0.0118246	-0.00415643	0.00307354	-0.000113773	-0.000515787	-0.000625427	-0.00162956	0.000404677	-0.000279013	-0.000361281	-0.00123098	-0.00164089	0.000131816
2016-03-18	0.0142469	0.0141307	0.00763564	-0.00142281	-0.00207675	0.0020131	-0.00883241	-0.000576183	0.000964252	-0.00227351	-0.00123489	-0.00194491	0.000304663	0.000116168
2016-03-25	-0.0133952	-0.0135113	-0.00174461	0.000563317	0.00739398	0.00263929	-7.73663e-05	0.00484072	0.000324466	0.00224854	0.00261264	0.000866842	0.00229112	0.000116149
2016-04-01	0.0118379	0.0117237	0.00584084	0.00199561	0.00525469	0.00623006	0.00199787	0.00308229	0.00263319	0.00303573	0.00206057	0.00252202	0.00235249	0.000114218
2016-04-08	-0.00474154	-0.00484011	-0.00303287	-0.0028372	0.000826721	-0.000326483	0.00151956	0.000601288	-0.00198186	-0.00247035	-0.00423185	0.000109508	0.00100274	9.85739e-05
2016-04-15	0.0250075	0.0249099	0.0112859	0.00347859	-0.00548206	-0.00347214	0.00379753	0.00144122	-0.000578932	0.00152826	-0.0020147	0.000682794	0.00265886	9.75981e-05
2016-04-22	0.00854186	0.00844036	-0.00319558	-0.00277546	-0.0175159	-0.0052247	-0.00219532	-0.00952162	-0.00451409	-0.00148418	-0.00241802	-0.00312207	-0.00310055	0.000101501
2016-04-29	-0.00810109	-0.00820651	-0.00367889	-0.00374255	0.00879818	-0.00121041	0.00460271	-0.0065596	-0.00422005	0.000247548	0.000755268	0.00143336	-0.0031966	0.000105422
2016-05-06	-0.0181362	-0.0182328	-0.000639374	0.0032754	0.012708	0.00470791	-0.000641462	0.00626182	0.0042619	0.00187535	0.00471605	0.00146172	0.00131788	9.66222e-05
2016-05-13	-0.0040995	-0.00420002	-0.000366691	-0.00307223	0.00587063	0.0032532	-2.98459e-05	0.00157397	-0.000393973	-0.000314112	0.00217555	-0.00148075	-0.00115691	0.000100525
2016-05-20	0.00174045	0.00162038	-0.000497748	0.00111026	-0.00852047	0.00433027	-0.00214812	0.00322293	-0.00315382	-0.000537031	0.000201974	-0.00348731	-0.000774712	0.000120067
2016-05-27	0.0232379	0.0231071	0.00267562	0.00140392	-0.00416784	0.00230834	-0.00329907	0.00235254	0.000684633	-0.000971596	-0.000973284	-5.27052e-05	0.000278225	0.000130842
2016-06-03	0.00282816	0.00271687	-0.00449367	-0.00114794	0.00302938	-0.00194071	0.00740908	-0.00457659	0.000343757	0.00157381	0.00148724	0.00182406	-0.000193412	0.000111293
2016-06-10	-0.00568801	-0.00579146	-0.00175483	0.000411069	0.00332702	-0.00403036	-0.00336838	0.000292036	-0.000527589	-0.00270616	-0.00225257	-0.00215999	-0.00169102	0.000103452
2016-06-17	-0.0177165	-0.0178111	-0.00174458	-0.00160116	-0.00101576	-0.00441021	0.00234887	-0.00583745	-0.000248088	-0.000218758	-0.00135427	-0.000274862	-0.00130816	9.46513e-05
2016-06-24	-0.0145746	-0.0146644	-0.00237636	-0.00276988	0.00629843	-0.000168244	0.00340352	0.00265412	0.00114556	0.000660772	0.00181677	0.00128282	0.00175803	8.97901e-05
2016-07-01	0.0333529	0.033268	0.00321611	-0.00522459	0.00547091	-0.00544585	0.00217453	-0.0015518	-0.00183146	-0.00204081	-0.000694466	0.000281068	0.00163877	8.49084e-05
2016-07-08	0.00025533	0.000167511	-0.000281503	-0.000867176	0.00354489	-0.0016161	0.00133627	-0.000813895	-0.00115677	0.000406382	-0.00119605	0.00140061	0.000374801	8.78184e-05
2016-07-15	0.0254093	0.0253156	0.004312	0.00267627	-0.0112528	-0.00115858	-0.000730678	-4.04116e-05	-0.000273727	0.00192956	-0.00344281	-0.000232853	-0.00360823	9.36753e-05
2016-07-22	0.00394198	0.00384046	-0.00232464	0.00312708	-0.00155728	0.00273926	0.00173367	0.00267507	0.00138439	0.00224732	0.0020486	-0.00188808	-0.00136165	0.00010152
2016-07-29	0.0084641	0.0083704	0.004554	0.00481647	0.000536458	0.0113613	0.00281394	0.0116208	5.40881e-05	0.000678306	0.00198601	-0.000823985	-0.00102546	9.36945e-05
2016-08-05	-0.00066305	-0.000766502	0.00217732	-0.00143727	-0.00383142	0.000801769	-0.000951253	0.00461776	-0.00126747	-0.00140211	0.00300007	-0.000891389	0.00160189	0.000103452
2016-08-12	0.0138155	0.0137131	0.000542472	0.000685173	-0.00292037	-0.000474298	0.00123463	0.000354612	-0.000762648	-0.000357698	0.00158397	0.00134304	-7.6473e-05	0.000102476
2016-08-19	-0.00151159	-0.00162288	0.00525225	-0.0011536	-0.0020828	-0.00220086	-0.00216073	-0.00264258	0.000160836	0.000871242	0.000994921	0.000442087	-0.000368376	0.000111293
2016-08-26	-0.00385767	-0.00397286	-0.00127637	0.000324579	-0.00357993	0.00171349	-0.00589136	-0.000435557	-0.00358793	-0.00179941	-0.00321223	-0.00304508	-0.00318717	0.000115193
2016-09-02	0.00472138	0.00461011	0.00286957	0.00471273	0.00150326	0.00308548	0.00176839	0.00381658	0.00309701	0.00530181	0.00343737	0.00705089	0.00114433	0.000111274
2016-09-09	-0.0123026	-0.01241	-0.000457248	0.000707252	-0.002724	-0.000981076	0.00321637	0.0013632	-0.00197118	-0.000880042	-0.000987907	-0.000711384	-4.30792e-05	0.000107354
2016-09-16	-0.00860348	-0.00871869	0.000327064	0.00150158	0.00244029	0.00784812	-7.42688e-05	0.00908293	0.00259742	0.000591753	0.00381444	0.000180848	-0.000210191	0.000115212
2016-09-23	0.0214853	0.021375	0.00408273	0.00155615	0.00323623	-0.0025306	0.00330069	-0.00352007	0.00228716	6.96851e-05	0.000586583	0.00173399	0.00191304	0.000110298
2016-09-30	-0.00274129	-0.00285354	0.00452994	-0.00375131	0.00155591	0.00260883	-0.00190496	0.000963362	-0.00385306	-0.00114732	-0.00306045	-0.000935004	0.00112096	0.000112249
2016-10-07	-0.00502327	-0.00514431	0.00947915	0.00315077	0.000330786	-0.00295164	-0.00351034	0.000558346	-0.000307903	0.0003451	-0.000180996	-9.57664e-05	-0.000870881	0.000121041
2016-10-14	-0.0118123	-0.0119383	-0.00202813	0.00364401	0.00247268	0.00204742	0.00114032	0.00709017	0.00300357	0.00266308	0.00157024	0.00272831	0.00172588	0.000125952
2016-10-21	0.00587978	0.00575677	0.00149834	0.00161231	-0.00331687	-0.00229673	0.00468266	-0.00128265	-0.0012053	0.000824913	0.00301568	0.0010775	0.00139202	0.00012301
2016-10-28	-0.00608998	-0.00621299	-0.000322815	0.00420781	-0.00255939	-0.00246383	0.000908923	-0.0026471	0.00143802	-0.00033745	-0.000976163	-0.000543175	-0.00186818	0.00012301
2016-11-04	-0.0188451	-0.0189603	-0.00611047	0.000563171	-0.00172121	-0.0031596	-0.00239343	-0.00831779	-0.00106002	-0.00322645	-0.00266734	-0.0043869	-0.000854693	0.000115174
2016-11-11	0.0162293	0.0160916	0.010053	-0.0013609	-0.0158202	-0.0119298	-0.00508125	-0.0140964	-0.0013285	-0.00442873	-0.00664107	-0.00371043	-0.00853628	0.000137698
2016-11-18	0.000363536	0.000219003	0.00159721	-0.000807448	-0.0038948	0.00343451	-0.00223443	-0.000462963	-0.00194404	-0.000465452	-0.00194195	-0.000727593	-0.000559837	0.000144532
2016-11-25	0.0138642	0.0137148	0.00311967	-0.00128152	0.00149345	-0.00548424	0.00187704	-0.00270578	0.000669846	4.51199e-05	-0.00209817	2.80567e-05	0.000298099	0.000149399
2016-12-02	-0.00612021	-0.00626765	0.00149439	0.00179843	-0.000106528	-0.00450141	0.00268029	-0.00388199	0.00209293	-0.000575481	-0.00172767	-0.00168893	-0.000731258	0.000147433
2016-12-09	0.0297241	0.029562	0.00502824	0.00534251	-0.00709957	-0.000801878	-0.00273956	0.00272037	-0.00241928	-0.00204719	-0.00107441	0.00142393	-0.0020251	0.000162161
2016-12-16	-0.00510916	-0.00527814	-0.00274396	0.00188948	-0.000183458	5.68969e-05	-0.000275675	0.00301963	0.00256342	0.00129001	0.00266436	0.00185235	0.00191036	0.000168986
2016-12-23	0.000835975	0.00067288	-0.00529943	-0.00197025	-0.00184604	-0.000416962	-0.000393919	-0.00131468	-0.000853278	-0.00235875	0.000196133	-0.0012195	-0.00244797	0.000163095
2016-12-30	-0.000860903	-0.00101616	-0.00291912	-0.0012274	0.00132568	0.000170891	0.00142873	-0.000149861	0.0014021	0.000598292	9.90875e-05	-0.000240544	0.000259637	0.000155256
2017-01-06	0.018763	0.0186038	0.00305392	0.000812389	-0.00538737	0.000781731	0.00327759	0.00196261	-0.00225331	-0.00112423	0.00085383	0.000231645	0.00101951	0.000159224
2017-01-13	0.00442752	0.00427516	0.00639589	0.00306715	0.00809621	0.00220043	0.00491664	0.00351821	0.00149746	0.00242171	0.00309473	0.00123299	0.00392779	0.000152356
2017-01-20	-0.00294095	-0.00309231	-0.000455233	0.000951617	0.00280355	0.00232543	0.00139036	0.00101763	0.00234257	-0.000474535	0.00252113	0.00179073	0.00033518	0.000151364
2017-01-27	0.0131066	0.0129562	0.00275078	0.000659163	0.00738783	0.00155847	0.000582822	0.00185064	-0.000254801	0.000707546	0.00292865	0.000262225	0.00227216	0.000150372
2017-02-03	0.00174609	0.00159274	-0.00323493	-0.000151387	-0.000586863	0.00489157	0.000200519	0.00137233	-0.000351772	-0.00047929	0.000487617	0.00317773	-0.00112212	0.000153349
2017-02-10	0.00622754	0.00607616	0.00248391	-0.00228815	-0.00262578	0.00209789	0.000775297	0.00330698	0.000407935	-0.000790865	0.000234395	-0.00212341	0.000228713	0.000151383
2017-02-17	0.0123968	0.0122445	0.00129708	0.0008048	-0.00378348	-0.00238257	-0.00319839	-0.00148406	0.000890346	-0.000817565	-0.000310552	-0.00119842	-0.00215588	0.000152337
2017-02-24	0.00323857	0.00309017	-0.00311085	-0.000724066	-0.0025924	-0.00170272	-0.00363379	-0.00124168	0.00129737	0.000765658	-0.000317324	0.000716822	-0.00127345	0.000148407
2017-03-03	0.00310156	0.00291786	0.00222876	0.00315451	0.00382155	-0.000769468	0.000301312	0.00141032	0.00148485	-0.000120734	0.00118326	-0.000717922	0.000314444	0.000183697
2017-03-10	-0.00165891	-0.00185533	-0.00365381	0.00178693	0.00143442	0.00271394	-0.00244037	0.00262722	0.000760978	0.00180202	0.000350637	0.00105792	0.000353408	0.000196417
2017-03-17	0.0134089	0.0132213	0.00386509	-0.00168606	0.00269997	0.00218904	0.00163432	0.00123751	0.0018055	-0.00094055	0.00110217	2.47497e-06	0.0015802	0.000187563
2017-03-24	-0.00759612	-0.00778073	-0.00615198	-0.000721042	-0.00130753	0.00234716	0.000188835	0.00237579	0.00061387	0.000139625	0.00110725	0.00230474	0.000433392	0.000184611
2017-03-31	0.00388503	0.00369056	0.00256513	-0.000265666	0.000691504	0.00312547	0.00137691	0.00386275	-0.00268433	0.00172819	-0.000912348	0.00157589	0.00196795	0.000194475
2017-04-07	-0.00295698	-0.00315926	-0.00457931	-0.00358442	0.000280853	-0.00208023	5.58046e-05	-0.000259243	-0.00148618	-0.00119	-0.000524914	-0.00168471	-0.00134329	0.000202279
2017-04-14	-0.00613084	-0.00632429	-0.00178681	0.00135628	-0.00133051	0.00301642	-0.00264734	0.0012477	0.000776701	0.00226198	0.000806165	0.000160612	0.000259231	0.000193447
2017-04-21	0.00521759	0.00503102	0.00331026	0.00151487	0.000590686	0.00452478	0.0017477	0.00249743	0.00287275	0.00105203	0.00311001	-1.06998e-05	-0.000817095	0.000186573
2017-04-28	0.0197548	0.0195525	0.00479591	0.00509349	0.00677981	0.00122629	0.002307	0.00328782	0.00137715	0.0026609	0.00372011	0.000472852	0.00106459	0.000202317
2017-05-05	0.00943851	0.00922937	0.00108629	0.0017479	0.000623021	0.00323101	-0.000448607	0.00585327	0.0021443	0.00267569	0.00324837	-0.00106833	-0.000950065	0.000209147
2017-05-12	0.00196053	0.00174946	-0.000555041	0.000601813	0.00186706	0.00426407	0.00444564	0.00995371	0.000356842	0.000688612	0.00269578	0.000449453	0.00264958	0.000211068
2017-05-19	0.00120952	0.00100142	0.000103564	0.000120787	0.000742407	0.000402068	0.000642411	0.000361268	0.00034621	0.0013667	-0.00222625	-0.00152669	0.00140567	0.000208101
2017-05-26	0.0109769	0.0107579	0.00211756	-0.000118524	0.00545466	-0.000253042	-0.000521415	-0.000118803	0.00107068	0.00098805	0.00169948	0.000190027	0.000454126	0.000218979
2017-06-02	0.0110566	0.0108367	-0.000610442	0.00135753	0.00302544	0.0030165	-0.00262852	-0.000691239	0.000575114	0.000508355	0.00159058	0.00114177	0.00226993	0.00021993
2017-06-09	-0.00496589	-0.00519262	0.00110616	-0.00181695	-0.000821795	-0.00561549	0.00374431	-0.00493079	0.00153372	-0.00041377	-0.00140856	-0.00191655	-0.00264127	0.000226735
2017-06-16	-0.000962773	-0.00118949	-0.00283055	-0.00378969	-0.00305828	-0.0021156	-0.00680035	-0.00551613	-0.00149485	-0.000839152	-0.000806894	-0.000825095	-0.00139841	0.000226716
2017-06-23	0.00207428	0.00184452	0.00480271	0.000793419	0.00312908	-0.000190513	0.00266285	0.00252294	-3.42814e-05	0.00137261	0.00367561	-0.00116328	0.00285571	0.000229757
2017-06-30	-0.00337262	-0.00360724	0.00113502	0.00231791	-0.00508733	-0.0028219	0.00044159	-0.00619618	0.000644377	-0.00257848	-0.00114272	0.000893266	-0.00253147	0.000234621
2017-07-07	-0.00173107	-0.00196174	0.00202897	0.00452783	0.00568615	-0.000359069	0.000689968	0.00167719	0.000691351	0.000215556	-0.000344853	-0.00216776	0.000748685	0.000230669
2017-07-14	0.0212068	0.0209781	0.00431968	0.000546965	0.00376132	0.000944275	0.00305604	0.00308096	0.0015921	0.00145355	0.00220095	0.00133925	0.0033196	0.000228673
2017-07-21	0.006494	0.00626325	-0.00190444	-0.000793094	0.00120898	0.00243131	9.60448e-05	0.00126904	-0.000192301	0.000317163	0.00212124	0.00112251	0.00198834	0.000230745
2017-07-28	0.00123144	0.00100073	-0.00111166	-0.00107057	-0.00372115	-0.00123043	0.00322857	-0.000109779	-0.000726014	-0.000892563	0.000210382	0.00059179	0.000112447	0.000230707
2017-08-04	0.00425517	0.0040223	-0.00209584	0.000307354	0.0038121	-0.00264082	0.0015807	0.000672989	0.00334221	-0.000728414	-0.000477223	-0.00109642	-0.00119449	0.000232873
2017-08-11	-0.015466	-0.0156945	-0.00229706	0.000174212	0.000869846	0.000573779	-0.000915502	0.00341875	0.00419092	0.00162149	-0.000201431	0.000773739	2.30961e-05	0.000228426
2017-08-18	-0.000901678	-0.00113537	0.00119184	-0.000268604	0.00497625	-0.000692858	0.0013878	0.00103479	0.00209857	0.00149182	0.000140626	-0.00144231	-0.00185388	0.00023369
2017-08-25	0.00957001	0.00933588	0.00325777	0.00220076	0.00291964	0.000281491	0.00372063	-0.00156848	0.00151265	-0.000143312	0.000621817	0.000143879	0.000431952	0.000234127
2017-09-01	0.0107276	0.010494	0.00166395	0.00112016	0.00105601	0.000773446	0.00175104	0.00134924	-0.000919527	-0.000948968	-0.000240909	-0.00131685	0.00146698	0.000233595
2017-09-08	-0.000229088	-0.000458008	0.0012335	0.000900293	0.00168283	-0.000258925	-0.00139556	-0.00229245	0.005103	0.000600376	0.00204749	-0.000209615	-7.85383e-05	0.000228921
2017-09-15	0.0119449	0.0116985	-0.000620542	-0.00290968	-0.00442705	-0.00211968	0.00124159	-0.00198184	-0.000391522	-0.000951578	-0.00199074	-0.00152472	-0.00290376	0.000246433
2017-09-22	0.00322034	0.00297298	0.00196182	-0.00297496	-0.00183405	-0.00425561	-0.00211474	-0.00854807	0.00128436	-0.000707394	-0.00395873	-0.00177308	-0.00269992	0.000247364
2017-09-29	0.00139896	0.00115262	-2.25084e-05	0.00367969	-0.00109043	0.00369957	-0.00158238	0.00264723	-0.000411035	-0.000145682	-0.000178951	-0.002275	-4.63032e-05	0.000246339
2017-10-06	0.00861293	0.0083583	0.00281408	0.000923874	0.00247112	-0.001329	0.00200811	0.00106035	0.000442387	0.000456221	0.00174358	0.000752347	-0.000981496	0.000254634
2017-10-13	0.00867867	0.0084136	0.00185438	-0.000966348	0.00673803	0.00313153	0.000527911	0.00462791	0.0019076	0.00107256	3.80582e-05	-0.00161125	0.00198077	0.000265069
2017-10-20	0.0027863	0.00251637	0.000196116	-0.000225325	-0.00227008	-0.00355135	-7.45979e-05	-0.00292419	0.00062354	-0.000604551	-0.00197231	-0.000910443	-0.0038558	0.000269924
2017-10-27	-0.00131346	-0.00158187	0.00394433	0.000560421	0.00614238	0.00780794	-0.00468025	0.0172889	-0.00152779	0.00295186	0.00052271	-0.00146113	-0.000694903	0.000268407
2017-11-03	0.00664664	0.00636849	0.00165509	-0.00121324	0.00459751	0.000592362	0.00143986	0.0061891	-0.000682717	0.000814694	-0.000798988	-0.00215552	0.00176846	0.000278152
2017-11-10	-0.00149219	-0.00178378	-0.00358889	-0.000599111	-0.00348324	-4.45608e-05	0.00209431	0.00109531	0.00239871	-0.00162748	-0.00241464	8.01863e-05	0.000251133	0.000291586
2017-11-17	-0.00153066	-0.00183199	0.00157432	-0.000884247	0.00473614	0.00415227	0.00155338	-0.00453648	0.00242647	0.00107829	0.00321402	0.000214296	0.00143526	0.000301338
2017-11-24	0.0134259	0.0131226	0.00137784	0.000767174	0.00355123	0.000233107	0.00156555	0.00609072	0.000300475	-0.000953282	-0.00101874	0.000476607	-0.000301696	0.000303231
2017-12-01	0.000671791	0.000365191	-0.00733584	0.00289033	-0.00992817	0.000217156	-0.00484478	-0.00443073	0.00182578	-0.00222267	-0.00141162	0.000534834	-0.00208457	0.000306601
2017-12-08	0.00147968	0.00116404	0.000127995	-1.92254e-05	2.81471e-05	-0.00370915	0.000565539	-0.00418724	0.00362863	4.30845e-05	-0.000620882	-0.00241464	-0.002205	0.000315645
2017-12-15	0.00616156	0.00584058	-0.000541039	0.00212803	-0.00381097	0.00120459	-0.00164521	0.005126	-0.0023798	-0.00102471	-0.00121539	0.00105553	0.000447581	0.000320979
2017-12-22	0.00850169	0.00817491	0.00199898	0.00119555	-0.00152314	0.00141497	0.0044072	-0.00117591	0.00163033	0.00153513	-0.000598196	0.00240313	-9.35885e-05	0.000326785
2017-12-29	0.00412895	0.0037988	0.000105089	-0.00143499	-0.000370297	0.000693613	-0.000552496	-0.00136868	-0.000415755	-0.00114651	-0.000675208	-0.000148008	-0.000659028	0.00033015
2018-01-05	0.0264258	0.0260841	0.0066257	0.000580862	0.00162359	-0.00308223	0.006191	0.00123769	0.000374593	0.000810765	0.000557386	-0.000627862	0.0017478	0.000341696
2018-01-12	0.0126077	0.01227	0.00169737	0.00394613	0.00397444	0.00159994	0.00721435	0.00244522	-0.00142088	-0.000652745	-0.00124718	0.0014324	0.000561017	0.000337672
2018-01-19	0.0113498	0.0110117	0.000115148	-0.00240105	0.0036901	-0.0048083	-0.00165947	-0.00539539	0.00301328	0.000349037	0.00260384	0.00103976	-0.000472115	0.000338088
2018-01-26	0.0203839	0.0200454	0.00171263	0.00167101	0.00341884	-0.00114486	0.00172673	-0.00208725	-0.00167156	0.00146894	0.00302186	0.00236593	0.00293041	0.000338503
2018-02-02	-0.0345076	-0.034863	-0.00215185	-0.00163503	0.000497013	0.00639447	-0.00346238	0.0053366	-0.00198626	0.00249049	0.000283951	0.00268898	0.00228459	0.000355464
2018-02-09	-0.0588811	-0.0592384	-0.00643747	-0.00083051	-0.00424014	5.54379e-05	-0.00240148	-0.000961123	-0.000732533	-0.00281527	-0.00317169	-0.00288423	-0.00259164	0.000357351
2018-02-16	0.0431236	0.0427481	0.00574628	0.000114908	0.00677538	0.00334913	0.00846694	0.00622061	0.000671336	0.00202523	0.00232009	0.00134048	0.000494244	0.000375427
2018-02-23	0.00328654	0.00290629	0.00150201	0.0011797	0.00281261	0.00621134	0.00161842	0.0075106	-0.000700503	0.00268773	0.000888246	0.000438625	0.00171109	0.000380254
2018-03-02	-0.02412	-0.0245079	-0.00412776	-0.00016847	-0.000653008	0.00513109	-0.0021427	0.00277685	-0.00375785	-0.000202051	-0.000386358	-0.000641375	-7.39408e-05	0.000387945
2018-03-09	0.0278007	0.0274163	0.00713996	-0.00195387	0.00162177	0.00171064	0.000606839	-0.000275018	-0.00128981	0.00218434	0.00218004	-0.00102018	0.00236745	0.000384402
2018-03-16	-0.00510734	-0.00549753	0.000460028	0.00142771	0.000999162	-0.000106925	0.00131321	0.00176143	0.00165073	0.000968133	-0.000635628	-0.00019173	0.00272972	0.000390188
2018-03-23	-0.0448502	-0.0452333	-0.00422763	-0.000220836	0.00449648	0.00464804	-0.000806536	-0.00265575	0.00240556	0.000194926	-0.00188129	0.00160487	0.00107817	0.000383195
2018-03-30	0.0140303	0.013634	-0.00159862	0.000914179	-0.00443994	-0.00112496	-0.00286822	-0.00252812	0.00183183	-0.00247034	-0.00097171	-0.00208013	-0.00302712	0.000396311
2018-04-06	-0.00635883	-0.00674815	-0.00433701	0.000352249	-0.00143074	-0.00040166	-0.000478189	0.00266875	0.0015796	0.00100338	-0.000240598	0.00150333	-0.000308649	0.000389321
2018-04-13	0.0166733	0.0162752	0.00418262	0.00119991	0.000633078	-0.000460969	0.00165269	0.00230829	-0.00183488	-0.00325588	-0.00279419	-0.00275935	1.42348e-05	0.000398063
2018-04-20	0.00484892	0.00443229	0.0034299	0.00236023	0.00752326	-0.000500795	-0.000326564	-0.00143959	-0.005594	0.000499651	-0.000515221	-0.00250682	0.00119385	0.000416627
2018-04-27	-0.00216248	-0.00258639	-0.00296163	-0.00218338	-0.00548547	-0.00125078	-0.0014483	-0.000602212	0.00291042	-0.00193953	-0.00141161	-0.00147999	0.000620797	0.000423909
2018-05-04	-0.00421453	-0.00463879	0.00229191	-0.00094754	0.000242621	0.00857572	0.000556298	0.0133215	0.00366696	-0.000205339	-0.000839023	0.000250322	-0.00265106	0.000424266
2018-05-11	0.0216962	0.0212687	0.0047634	0.0023045	0.00500114	0.000169944	0.00412042	0.00349864	0.00245898	-0.00090904	0.00163422	-0.00107595	0.00113847	0.000427577
2018-05-18	-0.0063935	-0.00682881	-0.00227902	0.00176681	0.00186927	0.000177265	0.00220722	-0.00239929	0.00150152	-0.000858076	-0.000752892	-0.00121958	-0.000614932	0.000435305
2018-05-25	-0.00377985	-0.00420719	-0.00289254	-0.00405368	-0.0012635	0.000331262	-0.00165496	-0.000593964	-0.00075653	0.000594749	0.000314544	-0.00367927	-0.000607059	0.000427332
2018-06-01	-0.000563003	-0.000992178	0.00134655	-0.00256347	0.00298746	0.0029827	-0.000614641	0.00424375	-0.00119871	0.00108106	-0.000627791	-0.00481436	0.000790077	0.000429175
2018-06-08	0.0128355	0.0124016	-0.00123035	0.000150274	-0.000406374	-0.000195321	-0.000294248	-0.00379989	0.000987578	-0.000557472	0.000308594	0.00191199	-0.00110481	0.00043397
2018-06-15	-0.00329671	-0.00373447	-0.00100064	-0.00148423	-0.00111508	-0.00128217	0.00272231	-0.00407788	-0.00133515	0.00201436	0.00315512	0.00198968	0.0013645	0.000437768
2018-06-22	-0.0104603	-0.0109015	-0.00303878	-0.00235037	-0.00318836	-0.00125656	0.000930588	0.000800976	0.000282155	0.00023345	-0.000469126	-0.000132619	0.00216534	0.000441151
2018-06-29	-0.0120221	-0.0124617	-0.00488332	-0.00494317	-0.00405787	-0.00164623	-0.00297809	0.00111482	-0.00106142	-0.00333925	-0.00279298	0.000340738	-0.00168104	0.000439535
2018-07-06	0.00970946	0.00927154	-0.000792541	-0.000541544	-0.00405906	-0.000949902	-0.00069325	1.43384e-06	-0.000806896	9.24564e-05	-0.000221829	-0.00022694	-0.00100232	0.000437918
2018-07-13	0.0108928	0.0104472	0.00142252	-0.000603331	0.00418232	0.000445345	-9.58691e-05	0.00407433	0.00117661	0.00123124	0.000966443	-0.00108017	0.000668617	0.000445643
2018-07-20	0.00149502	0.00104106	0.000704361	0.000648232	-0.000548944	-0.000178472	-0.00345504	0.00235422	0.00211743	0.00223346	0.00132863	-0.00033418	-7.70664e-05	0.000453965
2018-07-27	0.00954891	0.00909215	0.00438146	0.00428656	-0.00228322	-0.0021534	-0.00467306	-0.00132072	-0.00315153	-0.0039232	-0.00128077	0.000615228	-0.00515443	0.000456763
2018-08-03	-0.0019275	-0.00238511	-0.00597973	-0.00158959	-0.00625874	0.000691641	-0.00278124	0.00806172	-0.0013652	-0.00298701	-0.00307338	0.000291087	-0.0053609	0.000457608
2018-08-10	-0.00682454	-0.00727954	-0.00175791	-0.0019944	0.00221133	-0.00229466	-0.00109585	0.00134056	-0.00254297	0.000327214	0.00102036	-0.0015951	-1.92277e-05	0.000454998
2018-08-17	-0.00425213	-0.00471349	-0.00541222	-0.000464513	-0.00231016	-0.00136259	-0.00473814	-0.000319336	0.00224441	-0.00246672	0.000301575	-0.000515149	-0.00647574	0.000461364
2018-08-24	0.0129144	0.0124537	0.00412059	-0.000999459	0.00606579	0.0002393	0.00449388	-0.0030459	-0.00123108	0.00219043	0.000770294	0.00156671	0.00310983	0.000460706
2018-08-31	0.00672265	0.00625768	-0.00129318	-0.000390148	0.00150534	0.00184053	0.0019376	0.00723413	-0.00228111	-0.00100219	-0.00136045	-0.00164873	-0.00233634	0.000464968
2018-09-07	-0.018688	-0.0191642	-0.00842167	-0.0020786	-0.000586781	-0.00336765	-0.00529468	-0.00651351	-0.000278669	-0.000987329	-0.00222036	0.000522943	-0.0053443	0.000476152
2018-09-14	0.0129971	0.012512	0.00165421	-0.000351426	0.000718378	-0.000743586	0.0010557	0.000705892	-0.00066386	-0.000442785	0.000458604	0.00305648	0.000765028	0.000485043
2018-09-21	0.0162404	0.0157536	0.00442216	0.00547242	-0.00319679	-0.0060166	0.00301909	-0.00572722	0.00302909	-0.000828959	-0.00152893	0.000529171	0.000943677	0.000486843
2018-09-28	-0.00582907	-0.00631575	0.000448333	0.000477891	0.00920158	0.00477949	0.00356715	0.0104473	0.00163137	0.00028753	0.00179798	6.42247e-05	0.000934089	0.000486674
2018-10-05	-0.0181692	-0.018664	-0.00435069	0.00236008	-0.00383837	-0.00513479	3.17752e-05	-0.00174348	0.000880682	-0.00237383	-0.0034816	-0.000123995	-0.00232182	0.000494848
2018-10-12	-0.0390906	-0.0395929	-0.00422035	0.00128429	-0.00483266	-0.00427898	0.00128597	0.00132593	0.000991628	-0.000301076	-0.000927811	0.00246394	-0.00142323	0.000502324
2018-10-19	-0.00127322	-0.00177832	-0.00633737	-0.00233749	-0.000939351	-0.00558223	-0.00130408	-0.00222488	-0.00251044	-0.000196213	0.00127133	0.00275424	-0.000985261	0.000505097
2018-10-26	-0.0389834	-0.0394789	-0.00540413	-0.00136703	0.00156991	-0.00446181	-0.00248799	-0.00134867	0.00111165	-0.000993022	0.00237954	0.000654481	-0.00324024	0.000495541
2018-11-02	0.031038	0.0305303	0.00875423	0.00340309	-0.00425427	0.00322247	0.00470825	-0.0106557	0.000500408	-0.000623898	0.00266662	-0.00202657	0.000563041	0.000507682
2018-11-09	0.00974192	0.00922482	-0.00769427	-0.000373457	0.00101064	-0.00823597	-0.00854657	-0.00674811	-0.0012098	-0.00145041	-0.00182124	-0.00251574	-0.00513972	0.0005171
2018-11-16	-0.0118264	-0.012331	0.00265379	0.000323114	0.000822848	0.00200747	-0.0022187	-0.00410274	-0.00172198	0.00190893	0.0044635	0.00250859	0.000587811	0.00050461
2018-11-23	-0.0267945	-0.0272984	-0.00113156	-0.00131334	-0.0059961	0.00270136	-0.00496617	-0.00466603	-0.00335766	0.00083152	-0.00114743	0.000119508	-0.00194541	0.000503917
2018-11-30	0.0326477	0.0321395	0.00676812	-0.00362845	0.00156464	-0.00403827	0.00124109	0.0044288	-0.000387808	0.00104535	0.00212119	-0.00151086	0.00120345	0.000508169
2018-12-07	-0.034808	-0.0353157	-0.00449006	-0.000485891	0.00593287	0.00283862	0.00078051	0.00185118	0.00168826	0.000849918	0.000623163	0.00188169	0.00361943	0.000507757
2018-12-14	-0.0111381	-0.0116442	-0.00164854	-0.000705792	0.00244373	-0.00136759	0.00230918	0.00132022	0.000650964	0.00159257	0.000669914	0.0007249	0.00191284	0.00050609
2018-12-21	-0.0517706	-0.0522676	-0.00300668	-0.0019358	-0.00110402	-0.00349643	-0.00389347	-0.00517116	0.00178779	-0.000725192	-0.00091439	-0.00180039	-0.00213058	0.000497022
2018-12-28	0.0185157	0.0180262	0.00472194	0.00256036	0.000832248	0.00190233	0.00359518	0.00331315	0.00188203	0.00282581	0.00182449	-0.00323601	0.00112424	0.000489449
2019-01-04	0.0161354	0.0156489	0.00817698	0.00355853	-0.0042038	0.00232097	0.00154166	0.00165308	-0.00151935	0.0010254	-0.000913531	0.0040747	0.00135007	0.000486524
2019-01-11	0.0289178	0.0284305	0.00538048	-0.000575999	-0.00483251	0.00234456	0.00311402	-0.0024619	-0.000885101	0.00222402	0.00230345	-0.000106675	0.00233855	0.00048733
2019-01-18	0.0216112	0.0211216	0.00541787	0.0025657	-0.00423443	0.00222929	-0.00138231	0.00334042	0.00151086	0.000483705	-0.00157014	-0.00488084	-0.00310534	0.000489599
2019-01-25	0.00227399	0.00178354	0.00165219	0.00387135	-4.57754e-06	0.000611057	0.00328497	-0.00144193	0.00083142	0.00192669	0.00135716	7.49317e-05	0.00156496	0.000490443
2019-02-01	0.0145454	0.0140598	-0.00314746	-0.00301557	-0.000235279	-0.00590621	0.00469109	-0.00684806	0.00276555	0.000242243	0.00326265	-0.00249411	0.00200777	0.00048553
2019-02-08	-0.00519948	-0.00567893	-0.00450026	-0.00382907	0.00149795	0.0008776	-0.000195325	-0.000330653	0.00309098	-0.00170029	0.000639367	0.00275808	-0.00132117	0.000479454
2019-02-15	0.0199004	0.0194192	0.00380813	0.00182515	-0.00234748	0.00029263	0.00153799	-0.00565622	0.00058233	0.00108669	-1.31575e-05	-0.00192309	-0.000307697	0.000481217
2019-02-22	0.0122833	0.0118022	0.000539749	-1.08362e-05	0.00387671	0.000999743	0.00470346	0.00229636	0.0023936	-5.46618e-05	-0.000196632	0.00131088	-0.000741541	0.000481086
2019-03-01	0.00382619	0.00334312	0.0017134	-0.00101136	-0.00042976	0.00354359	0.00143536	0.00338491	-0.00068605	-0.000603969	0.00113397	-0.00215451	-0.00102878	0.000483074
2019-03-08	-0.0208048	-0.0212832	-0.00557774	-0.0020779	0.00227829	-0.00134339	-3.95551e-05	0.00358576	0.00207874	-0.000572596	0.00225586	0.000348954	-2.54256e-05	0.00047846
2019-03-15	0.0279489	0.0274721	0.00427508	0.00207242	-0.00109578	0.00477233	-0.00196064	0.00906354	-0.00129118	0.0011175	0.00121159	0.0046108	0.00115857	0.000476809
2019-03-22	-0.00527501	-0.00573887	-0.00442431	-0.00011474	0.00238956	-0.000881498	0.000161686	0.00656275	0.000672738	-0.000425641	0.000486379	0.00158359	0.00133612	0.00046386
2019-03-29	0.00671988	0.00626616	0.00263395	-4.08873e-05	0.00270403	0.00131409	0.00380104	-0.00284253	0.00455296	0.000517096	0.000256274	-0.00135985	-0.000205461	0.000453721
2019-04-05	0.0208869	0.0204279	0.0093091	0.00336476	-0.00520254	0.00177265	0.000588931	0.00354489	0.00264958	0.000322556	-0.000333551	0.00134654	-0.00150595	0.000458998
2019-04-12	0.00488849	0.00442816	0.00405449	8.84108e-05	-0.00120759	0.00416595	-0.00236961	0.00115913	0.00101123	-0.000405043	7.92592e-06	-0.000293701	-0.00292796	0.000460331
2019-04-19	0.0011363	0.000673663	0.00054377	-0.000169289	-0.00436515	-0.00133336	0.00192265	0.0048153	0.00115136	-0.000169604	-0.00041265	0.00238933	-0.000401754	0.00046264
2019-04-26	0.00435141	0.00389523	-0.000565996	-0.00209941	0.00435026	0.00264936	0.000719359	0.00710362	-0.00209039	-0.00204748	0.00191574	-0.00103481	0.000149672	0.000456181
2019-05-03	0.00276428	0.00230974	-0.000538365	-0.00316327	-0.000370461	-0.000864893	0.0022559	0.00213589	-0.00159436	-0.00109803	-0.000578001	0.0029226	3.51886e-06	0.000454547
2019-05-10	-0.0254438	-0.0258928	-0.00731535	-0.00295272	0.00235583	0.00143081	-0.00501345	-0.00361325	-0.00132024	-0.000154023	-0.00104318	-0.000703708	0.000515769	0.000448968
2019-05-17	-0.00715384	-0.00759576	-0.00231625	-0.000299622	0.00774594	-0.00200467	-0.00151449	-0.00321519	0.000295967	-0.000239581	0.000366127	-0.001281	0.00307176	0.000441922
2019-05-24	-0.00929968	-0.00974102	-0.00487211	0.00101725	0.00322843	-0.000408886	-0.00255258	-0.0039884	0.00112835	0.000933666	0.00267711	-0.000477102	-6.38006e-05	0.000441339
2019-05-31	-0.0188947	-0.0193132	-0.00241806	0.00070206	0.00588706	0.00545404	0.00199451	0.0033266	0.00213924	0.000956555	0.00199648	0.00172305	0.000662938	0.00041849
2019-06-07	0.0357405	0.0353655	-0.000364673	-0.00599567	-0.00126034	-0.00419803	-0.00305989	-0.00524451	-0.00354155	-0.00564417	-0.00384002	-0.0018013	-0.00484244	0.000374974
2019-06-14	0.00312665	0.00274438	0.00161064	0.00290501	0.00150547	0.000595974	0.00269326	0.00498589	0.0014149	0.00114491	-0.000430145	-0.00115897	-7.02841e-05	0.000382271
2019-06-21	0.0239643	0.023597	0.00649729	-0.00353254	-0.00260538	-0.00189902	0.00116029	0.00177814	0.00063056	0.00380256	0.00113523	0.00386455	0.00391687	0.000367297
2019-06-28	0.00104377	0.000677073	0.00278629	0.000572335	-0.00384113	-0.0014774	0.000288104	-0.00330147	-0.000197816	-0.00218875	-0.0018101	-0.00282397	0.000137958	0.000366693

## Sheet: Megatrends
Date	EnergyEfficiency	FoodSecurity	WaterScarcity	Cybersecurity	DisruptiveTechnology	Robotics	Aging	Millennials	Urbanization	Market-relative log return
2015-01-02
2015-01-09	-0.000319119	-0.000479299	-0.000249582	0.00114834	-0.000135371	-0.00084826	0.000399808	0.00164689	-0.00123814
2015-01-16	0.00200579	0.00232969	0.00245016	0.00289442	0.00268344	0.00219888	0.00216894	0.00234624	0.00296733
2015-01-23	0.000382282	0.000439111	0.000161968	0.000104069	0.000350161	0.000235217	0.000738633	0.0010961	0.00137114
2015-01-30	0.000159138	0.000663248	0.000588139	0.000242847	0.000815522	-0.000172325	0.000397493	-0.000431116	0.000668247
2015-02-06	4.21346e-05	-0.00145243	-0.00148528	-0.0015385	-0.00260069	-0.00120506	-0.00137008	0.000833339	-0.00359855
2015-02-13	0.000714628	0.00120475	0.00142289	0.00251309	0.000589282	0.00108993	0.0025308	0.00278106	0.00104562
2015-02-20	-0.000497321	0.000723275	0.000614622	0.00091608	0.000127358	0.000396716	0.000629669	0.00142663	0.00135515
2015-02-27	-0.000677768	-0.000840861	-0.000512269	-0.000513081	-0.00026683	-0.000440118	-0.00103867	-0.00124623	-0.00173517
2015-03-06	0.000611868	0.000496951	7.19044e-05	6.75972e-05	0.00044874	-0.000803998	0.000278186	-0.000263673	0.00117919
2015-03-13	-0.00214725	-0.00239465	-0.00158991	-0.00166613	-0.00127075	3.35405e-05	-0.00137417	-0.000673311	-0.0017347
2015-03-20	0.00334695	0.00342914	0.00362675	0.00203566	0.00339475	0.00435113	0.00377964	0.00404523	0.00437871
2015-03-27	-0.00154125	-0.00126717	-0.000965762	-0.00146956	-0.00113398	-0.00190549	-0.00103742	-0.000474174	-0.00054038
2015-04-03	0.000866805	0.000358045	0.000519352	3.31517e-05	0.000153916	0.000551177	0.000774696	0.000531221	0.000155813
2015-04-10	-0.00173941	-0.00234796	-0.00250347	-0.00108397	-0.00198505	-0.00249454	-0.00375347	-0.00310764	-0.00204467
2015-04-17	-0.00177989	-0.00185381	-0.00112176	-0.00144015	-0.00149446	-0.00181161	-0.00127617	-0.000267742	-0.000460637
2015-04-24	0.000268819	0.000836089	0.00102546	0.000816971	0.000665289	0.00070276	0.000895969	6.56745e-05	0.00251597
2015-05-01	-0.000432554	-7.27377e-05	-0.000877983	-0.000241762	-0.00115683	-0.000118077	-0.000808825	-0.00272565	-0.00136714
2015-05-08	0.00233142	0.00129498	0.00190311	0.00137411	0.00173038	0.00107605	0.00179575	0.00109572	0.000914289
2015-05-15	-0.000371485	-0.000633352	-0.000474955	-0.00118378	-9.42149e-05	-0.000786585	-0.000594818	-0.00149937	0.000102028
2015-05-22	-0.0011302	-0.000399412	-0.000837613	3.04887e-05	-0.000842405	-0.00180708	9.21041e-05	-0.00143408	-0.00118343
2015-05-29	-0.000297546	-0.000932634	-0.00111014	-0.000346091	-0.00124299	6.64105e-05	-0.000255138	-0.00112136	-0.00183882
2015-06-05	0.00117412	0.000881418	0.000946978	0.00151361	0.00155801	0.00145591	0.000769567	0.00129457	-0.000709303
2015-06-12	-0.000679754	-6.54789e-05	-0.000119022	0.000125019	0.000166609	-0.00113635	-5.57228e-06	-0.00101039	-0.000919667
2015-06-19	0.000779386	0.00101831	6.35357e-05	0.00129744	0.000197396	0.000578141	0.000379129	0.00117421	0.00193259
2015-06-26	0.0011926	0.00149889	0.00167347	-0.000279759	0.000413817	-0.000111062	0.00252907	0.000724804	0.00240597
2015-07-03	-0.000835391	-0.00161655	-0.00115689	-0.0015081	-0.00177688	-0.0022678	-0.000903837	-0.000965092	-0.000761691
2015-07-10	0.0016435	0.00147417	0.00078349	0.00272608	0.00163199	0.000541641	0.00182978	0.00212118	0.00172658
2015-07-17	0.00289679	0.0027075	0.00287834	0.00211866	0.00343892	0.00205811	0.00231182	0.00131427	0.00345092
2015-07-24	2.63323e-05	-0.000158475	0.000439778	0.000715088	0.000200297	0.000204444	-0.000400865	0.000709233	-0.00151738
2015-07-31	-0.000253446	-0.000161843	-0.000979035	-0.000667055	0.000132644	-0.00370221	0.00119676	-0.000400699	-0.000578478
2015-08-07	0.000809041	0.00227334	0.00213416	0.00144457	0.00267224	0.00259575	0.00163887	0.00198798	0.0014622
2015-08-14	0.000595326	0.000735227	0.000291879	0.000469159	0.0005378	-0.000682035	0.000634395	0.000316564	0.00222911
2015-08-21	0.00209639	0.00114298	0.00171885	0.0014675	0.00120696	0.00138867	0.00156935	0.00115706	0.00356044
2015-08-28	-0.00208898	-0.00226509	-0.00217396	-0.00214023	-0.00223437	-0.00161925	-0.00181322	-0.00108007	-0.00392602
2015-09-04	0.00248469	0.00178564	0.00183735	0.00128953	0.00213676	0.000317687	0.00198712	0.00304515	0.00177137
2015-09-11	-0.00110653	-0.000213018	0.000636369	0.000311523	0.000225393	0.000555661	0.000496417	-0.000909126	-0.00172949
2015-09-18	-0.00108047	-0.00168662	-0.00115811	-0.00108119	-0.000712066	0.000291569	-0.00256648	-9.5386e-05	-0.000501989
2015-09-25	0.000340077	0.000544728	0.000484296	-0.000645402	0.000283539	-0.0014612	-0.000117187	-0.000105937	0.000233012
2015-10-02	-0.00119944	-0.0018721	-0.000638593	-0.0010383	-0.00144515	-0.000826474	-0.00149341	-0.000454107	-0.00157966
2015-10-09	0.00160063	0.00144928	0.00269087	0.000958666	0.00164751	0.00157586	-0.00143998	0.00384406	0.000885793
2015-10-16	-0.00105842	-0.00126957	-0.000857525	-0.000925837	-0.000391254	-0.000609825	-0.000507254	-0.000637419	-0.000717228
2015-10-23	-0.00081456	-0.000531992	-0.000426489	-0.00187059	-0.00109553	-0.000386474	-0.00142058	-0.00352914	-0.00121381
2015-10-30	0.00142091	0.000579577	0.000238227	-0.000476632	0.00015884	0.00108803	0.00541319	-0.000574625	0.000863329
2015-11-06	-0.000628065	-0.000937252	0.000279295	-0.00167283	-6.17652e-05	0.000116657	-0.000598085	-0.00125864	-0.0040461
2015-11-13	0.000561744	0.00150423	0.00131185	0.00160465	0.00129581	0.00205382	0.00219473	0.000127392	0.00143115
2015-11-20	-0.000311244	-0.00113245	-0.000437847	-0.000355075	-0.000597957	0.000483858	-0.00147029	6.54088e-05	-0.000613252
2015-11-27	0.00100388	0.000410695	0.000431813	0.000710089	-0.000137819	0.000114725	0.000898202	0.000165662	-0.000948145
2015-12-04	-0.000736943	-0.000691727	-0.000627039	-0.000637293	-0.000612526	0.000452022	-0.00153499	-0.000975358	-0.00320505
2015-12-11	0.00128163	0.00135126	0.000919728	0.00143996	0.00123959	0.00103763	0.000876665	0.00151869	0.00168534
2015-12-18	0.00163415	-9.75287e-05	-6.43989e-05	0.000605665	0.000406669	0.00041609	0.000390499	-0.000258673	0.000528736
2015-12-25	-0.00204126	-0.00207406	-0.00200122	-0.00340685	-0.00273188	-0.00191891	-0.00287824	-0.00362465	-0.000789433
2016-01-01	0.0020725	0.00218797	0.00192463	0.00218495	0.00255937	0.00203662	0.00263946	0.00178485	0.00245668
2016-01-08	-0.00100648	-0.000432147	-0.00129238	-0.000567188	-0.00107348	-0.00146286	-0.000881591	-0.00229004	-0.00012521
2016-01-15	-0.000899278	0.000180272	4.31838e-05	0.000211203	-0.000147759	0.0005832	0.000305829	0.000231214	-0.00048863
2016-01-22	0.000664316	0.00131416	0.00145225	-0.000122045	0.000559809	0.00150276	0.000608439	0.000919618	0.00555784
2016-01-29	0.00185918	0.00199065	0.00213292	0.00140393	0.00259815	-0.00174182	0.000107773	-0.000448033	0.000925358
2016-02-05	-0.000318615	-0.000446146	-0.00163215	-0.00161938	-0.00138343	0.000160976	6.40755e-05	-0.00171425	-0.000480434
2016-02-12	-0.000247742	-0.00109052	-0.000324133	-0.000625968	-6.56956e-05	0.000258419	-0.000244072	6.61705e-05	-0.00266616
2016-02-19	0.00284338	0.00210093	0.00197728	0.00134868	0.00189619	0.00320985	0.0015733	0.00361291	0.00211529
2016-02-26	-0.00119451	-0.00209977	-0.00323298	-0.00166195	-0.00278822	-0.0023302	-0.00197326	-0.00294356	-0.00188135
2016-03-04	0.00104661	0.00203893	0.00201665	0.00161149	0.00101216	0.00112592	0.00204267	0.00255815	0.00194281
2016-03-11	-0.000187159	-0.000357762	-0.000853471	5.03157e-05	-0.000155845	6.27895e-05	-0.00066516	-0.00206664	0.000123562
2016-03-18	0.000706271	-0.000740241	0.000203318	-0.000929077	-0.000209817	-0.00142029	-0.000640536	-0.00124907	-0.000246102
2016-03-25	0.00089001	0.00158644	0.00143332	-0.000456891	0.00164692	0.00154189	0.0017914	0.000312316	0.00205354
2016-04-01	0.00214579	0.00135297	0.00181019	0.000878644	0.00203959	0.00179309	0.000558962	0.00178596	0.00254556
2016-04-08	0.000339963	-0.0014995	-0.000815305	-0.00157638	-0.00194977	-0.000116922	-0.00406495	-0.00236783	-0.000166992
2016-04-15	0.000985696	0.00142007	0.00216632	0.000382654	0.00199003	0.00250711	8.02088e-05	0.00138525	0.00112041
2016-04-22	-0.00207223	-0.00200857	-0.00222647	-0.0024027	-0.00240265	-0.00231801	-0.00189634	-0.00327191	-0.00316597
2016-04-29	-0.000588494	0.000373701	0.000523553	0.000636959	0.000160743	0.000190751	0.000573167	-0.000476857	0.000415939
2016-05-06	0.00198838	0.00291744	0.00366114	0.0030457	0.00364358	0.00351181	0.00245329	0.00218772	0.00423309
2016-05-13	-0.000605972	-0.000179867	-0.0003595	-0.000102345	-0.000771334	-0.000321122	0.00140407	-0.00107319	0.000439316
2016-05-20	-0.000774082	-0.00134666	-0.000565518	-0.000684174	-0.000293078	-0.00127148	-0.00132639	-0.00193029	-0.000244219
2016-05-27	-0.000461878	-0.00103707	-0.00132532	-0.00199574	-0.000951612	-0.0010037	-0.00103961	-0.000781033	-0.00143454
2016-06-03	0.000956255	0.00122443	0.0007047	0.00104272	0.00061346	0.00119101	0.000351681	-0.00106041	0.00142028
2016-06-10	-0.00138332	-0.00122887	-0.00124902	-0.00123448	-0.00228061	-0.000410476	-0.000985768	-0.00161252	-0.00217857
2016-06-17	0.000503975	-1.67029e-05	0.00018738	0.00131588	0.000161596	0.000530839	5.49175e-05	0.00135096	0.00150493
2016-06-24	0.00102731	0.00121233	0.00213059	0.000584387	0.00149077	0.00151103	0.00176879	0.00206625	0.00199768
2016-07-01	0.000159393	-0.000395189	-0.000342769	-0.000344453	0.000114859	-0.000529112	-0.00183019	0.0016736	-0.000469526
2016-07-08	0.000428134	-1.73904e-05	0.000169315	0.000965442	-0.000236109	-0.00069598	-0.000416081	0.00188552	-0.000468925
2016-07-15	-0.00121525	-0.00168556	-0.00152564	-0.0026263	-0.000726385	-0.000891789	-0.00149144	-0.00253373	-0.00187446
2016-07-22	0.000774993	0.000230028	3.96549e-05	-0.000421221	-7.23894e-05	0.00124563	9.55401e-05	2.09541e-05	0.00103585
2016-07-29	0.000759354	0.00121872	0.0015361	0.000484052	0.00202861	0.00117939	0.00127933	2.65189e-05	0.00187333
2016-08-05	0.000601841	0.000161884	0.00025273	0.000482761	0.00181359	0.000395405	0.000256862	-0.00078078	0.000810228
2016-08-12	0.000122062	-0.000346976	0.000430246	9.89116e-05	-0.000219369	0.00130088	-0.000144636	-0.000665732	0.000253636
2016-08-19	0.00116424	0.000490938	0.000440825	0.00104158	0.00133768	-0.000244977	0.000798127	0.000603595	8.73635e-05
2016-08-26	-0.00314716	-0.00290024	-0.00273389	-0.00246882	-0.00275867	-0.00390704	-0.00410618	-0.00274413	-0.00404481
2016-09-02	0.0029787	0.00305064	0.00335682	0.00385738	0.00320421	0.00385743	0.00310986	0.00198925	0.00331061
2016-09-09	-0.000569836	-0.000147658	-0.000682772	-6.69032e-05	-9.64174e-05	0.000264103	0.0011823	-0.000541118	0.000617029
2016-09-16	0.000373982	0.000397646	0.000407053	-0.000718895	0.000859855	-0.000156557	0.000474347	0.000508468	0.00155388
2016-09-23	0.00157239	0.00107162	0.00146287	0.000396806	0.000926482	0.00144402	0.00090801	0.00177874	0.00142037
2016-09-30	-0.000337305	-0.000327571	0.00039703	4.83031e-05	-0.000866137	-0.000476955	-0.001586	-0.000779298	-0.00107138
2016-10-07	-0.000118396	0.000370553	-0.000701816	0.000496157	0.000217925	0.000967323	0.00173452	-0.000594886	-0.00213836
2016-10-14	0.00110467	0.00171234	0.000998475	0.000325305	0.00169661	0.00105159	0.000508947	0.00109808	0.00122743
2016-10-21	-0.000932792	5.58368e-05	0.000269525	0.000457443	-0.000886886	0.000130293	-0.000175641	3.30049e-05	0.000596327
2016-10-28	0.000639697	0.000435547	-0.000692846	0.00265005	0.00110847	0.000129575	-0.000857756	0.000550149	-4.06867e-05
2016-11-04	-0.00107753	-0.000760677	-0.0017482	-0.00173999	-0.000661059	-0.00134501	-0.0030367	-0.00186138	-0.00174873
2016-11-11	-0.0052364	-0.00352218	-0.00310626	-0.00170013	-0.00221728	-0.0025003	-0.00305377	-0.00530914	-0.00573609
2016-11-18	-0.00103686	-0.00113293	-0.0018768	-0.00229172	-0.00144709	-0.000819612	-0.00152412	-0.0038523	-0.00116181
2016-11-25	-0.000110941	-0.00039875	-0.000671644	-0.00204416	-0.00137634	-0.00139597	-0.000367715	-0.000943902	-0.000817173
2016-12-02	-0.00105295	0.000741028	0.000356513	0.000116018	0.000995582	-0.00111554	0.00127843	0.00104485	-0.000488021
2016-12-09	-0.00189036	-0.000691331	-0.0013157	-0.00129248	2.64964e-05	2.26374e-05	-0.000683834	-0.000507878	-0.0024602
2016-12-16	0.00331367	0.0023167	0.00147475	0.0022473	0.00222266	0.00226348	0.00149757	0.00182179	0.00395836
2016-12-23	-0.00140291	-0.00129725	-0.0011279	-0.00194143	-0.000817555	-0.000816271	-0.000153609	-0.00231781	-0.00139487
2016-12-30	0.00103978	0.000739344	0.000238743	0.000607678	5.9358e-05	0.000666757	0.00153068	0.000985769	0.000141222
2017-01-06	-0.000248504	-0.000360184	-0.0003698	-0.00150737	-0.00059545	-0.000739964	-0.000393038	2.39474e-05	-0.000242202
2017-01-13	0.00304197	0.00278588	0.00279939	0.00319946	0.00211524	0.00358393	0.00288733	0.00283221	0.00364257
2017-01-20	3.15214e-06	0.000391941	0.000384538	0.000530145	-0.00024423	0.00101675	0.000671201	0.000780555	2.29914e-05
2017-01-27	-3.55534e-05	-9.71752e-05	0.000689704	-0.000515839	0.000169274	0.00156419	-8.58229e-05	-0.000413765	-0.000279066
2017-02-03	0.000397301	2.03722e-05	-0.000366974	0.00113413	0.00092526	-0.000167602	0.00120622	-0.000514072	0.00129123
2017-02-10	-2.72131e-05	-0.000145886	-0.000279092	3.67641e-05	-0.000868289	-0.000455972	0.00176012	-0.000176031	-0.000372429
2017-02-17	-0.00103584	-0.000953923	-0.00144201	-0.00135185	-0.000584737	-0.00119341	-0.00220065	-0.00126186	-0.00134183
2017-02-24	0.000213616	-0.000888667	-0.000384853	-0.000389328	-0.000447201	-0.000475316	-0.00109475	-0.00133352	9.59279e-05
2017-03-03	-0.00036146	-0.000301035	-6.66414e-05	-0.00130943	-0.000375296	-0.000678786	-0.00029955	0.00062437	0.000145631
2017-03-10	0.000583675	0.000496561	0.000634674	0.000895013	0.000383188	0.000904155	2.9347e-05	-4.26866e-05	0.00138316
2017-03-17	0.0011219	0.00114959	0.00111721	0.000797112	0.00119862	0.00132173	0.000759526	0.00196222	0.00174768
2017-03-24	0.00014451	8.96062e-05	0.000140849	0.000249488	-4.44104e-05	2.42322e-05	-0.00026655	0.000366506	0.000992178
2017-03-31	0.00053564	0.000187743	0.000733583	0.000488338	0.000995841	0.000243465	0.000132581	-0.00137173	0.000618756
2017-04-07	-0.00124667	-0.000874991	-0.0008321	-0.00166332	-0.00171821	-0.00186454	-0.00110758	-0.000885497	-0.00100035
2017-04-14	0.00141696	0.000413701	0.000592424	0.000814372	0.00034821	-0.000427843	0.000902336	0.00093309	0.00125002
2017-04-21	0.0007164	0.000984278	0.00126392	0.00112233	0.000711996	0.0011316	0.000655714	0.000969831	0.000131327
2017-04-28	0.0022084	0.00266423	0.00258562	0.00202054	0.00223667	0.00160209	0.00191658	0.00360336	0.00297615
2017-05-05	0.000771403	0.000834032	0.00134923	0.00135143	0.000623159	0.000461003	0.000437239	0.00188815	0.0010894
2017-05-12	0.00193969	0.000993774	0.00103354	0.0007182	0.00268421	0.0024008	-0.000117628	0.00123244	0.00066831
2017-05-19	0.000212939	0.00067587	0.000965604	-0.000233996	0.000950032	0.00067369	-0.000674207	-0.000457538	0.00133738
2017-05-26	0.00036976	0.000338727	0.00014934	7.49063e-05	1.7873e-05	0.000668822	0.000488816	4.25927e-05	0.000494019
2017-06-02	0.000468847	0.000516901	0.000421468	0.000946422	-0.000389278	0.00116255	0.000785705	0.000646652	0.00179191
2017-06-09	0.000865479	0.000332893	-0.000620062	-0.000481246	-1.64424e-05	0.000473104	0.000413267	-0.0010918	-7.33459e-05
2017-06-16	-0.00187845	-0.00148014	-0.00148896	-0.00181537	-0.00140778	-0.00249648	-0.00100263	-0.00245606	-0.00204363
2017-06-23	2.63766e-05	0.000420991	0.000496512	0.000508912	0.00262431	0.000672852	0.000792728	0.00123186	0.000565359
2017-06-30	0.000301643	-0.000543151	-0.000664954	-0.00137853	-0.00108034	-0.00147007	-0.000514848	5.94411e-05	-0.000767992
2017-07-07	-0.000738292	0.000221077	0.000334339	0.00091005	0.000321861	0.000834401	0.000473803	-0.000555461	0.000106829
2017-07-14	0.00187707	0.0016151	0.00152649	0.00132756	0.00095698	0.00233437	0.00218267	0.00189599	0.00154349
2017-07-21	-0.000736394	0.000241549	-1.65261e-05	-7.53982e-05	-0.000538246	0.000895349	8.03438e-05	0.000407665	0.00172948
2017-07-28	-0.00105874	4.46474e-05	-0.000587602	-0.000767509	0.000330486	0.00113477	0.00109897	-0.000471389	-1.53317e-06
2017-08-04	0.000290222	0.000404464	0.000907749	0.00111703	0.000763585	0.000421333	-0.000482503	7.14487e-05	0.000557503
2017-08-11	0.000397383	0.000588153	0.000870175	0.00143044	0.000150867	0.000977888	0.000524354	0.000125817	0.000414101
2017-08-18	-0.00018127	-6.98816e-05	0.000283725	-0.000513434	-0.00130259	0.00082367	-0.00142552	-0.000891283	0.000389661
2017-08-25	0.000943027	0.00105708	0.0012409	0.00140662	0.00146385	0.00121357	0.00126505	0.00109237	0.00226981
2017-09-01	-0.00150069	-0.00141906	-0.00136279	-0.00059821	-0.000832337	-0.0013666	-0.00180821	-0.00101696	-0.00117136
2017-09-08	0.0014076	0.00087112	0.00174253	0.00172618	0.000610117	0.00139348	0.000945657	0.0018089	-6.36763e-05
2017-09-15	-0.00187817	-0.00106621	-0.00114753	0.000369031	-0.000659052	0.000193895	-0.00291434	-0.00195137	-0.00256623
2017-09-22	-0.000488217	-0.000208498	-0.000615538	-0.000475284	-0.000847725	-0.00142127	-0.0016236	-0.000593975	-0.00298197
2017-09-29	-0.000255038	-0.000370248	-0.00124042	-0.000552265	-0.000631987	-0.000805028	-0.00038437	-0.00123909	-0.000455314
2017-10-06	0.00155585	0.000768561	0.00137968	0.000951608	0.000426576	0.00115031	0.000103986	0.0014014	0.000755755
2017-10-13	0.00175045	0.000957961	0.00128641	0.000147772	0.00236268	0.00225145	0.00096219	0.00116064	0.00123838
2017-10-20	-0.00191208	-0.0010319	-0.00059586	-0.0011853	-0.000803144	-0.000590179	-0.00265574	-0.000634868	-0.00180789
2017-10-27	0.00124345	0.000761729	0.000636556	8.73909e-05	-0.000461544	0.000783799	-0.00027743	0.000194657	-0.000131569
2017-11-03	2.38292e-05	-0.000425361	0.000429325	-0.000966771	-0.000509377	0.000459102	0.000584219	0.000621945	0.000299448
2017-11-10	-0.00222534	-0.000868789	-0.000178961	-0.00153494	-0.00110039	0.0012092	-0.000753728	-0.00113295	0.000678074
2017-11-17	0.00177874	0.00172174	0.00174314	0.00223573	0.00223314	0.00208482	0.00120322	0.00184137	0.00180183
2017-11-24	-0.00145912	0.000139423	-0.000184323	0.000353648	-0.00115453	0.00109598	-0.000427475	-0.000181641	0.000305949
2017-12-01	-0.000158476	-0.000375349	-0.000581866	-0.000368969	0.000639196	-0.00136575	-0.00089066	-0.00179902	-0.00136148
2017-12-08	-0.000133715	-0.000640449	-0.000579084	-0.000802231	-0.000451924	-0.00198286	-0.000227653	-0.000476702	-0.000726996
2017-12-15	-0.000199405	-0.00050162	-0.00141849	-0.000720021	0.000484987	-0.00128578	-0.000699437	0.000498226	0.000779549
2017-12-22	0.000223766	8.55361e-05	0.001023	0.000709371	0.000337732	0.00175589	-0.000115702	-0.000264705	-0.00125433
2017-12-29	-0.000151435	-0.000246879	-0.000128173	-0.000357145	-0.000821415	-0.000125165	-6.98996e-05	-0.000342046	3.5854e-05
2018-01-05	2.67969e-05	-0.00012652	4.79749e-05	0.000385228	0.000824989	0.00132233	0.000450127	-0.000126986	-0.000167825
2018-01-12	0.000482169	0.000350286	4.92484e-05	0.000110318	-0.000270586	0.00242592	0.000803694	-0.000306416	-0.00131439
2018-01-19	6.09032e-05	0.000263086	0.00108288	-0.000482189	-0.0009324	0.00251348	0.00113495	-0.000221953	0.000672698
2018-01-26	0.000303742	0.00140915	0.0010314	0.0015276	0.0016516	6.68435e-05	0.00157917	0.00104704	0.00117356
2018-02-02	0.000117466	0.000589716	0.000703276	0.00102249	-0.000300736	0.000397025	-0.000184872	0.00152524	0.000595333
2018-02-09	-0.00276903	-0.0027821	-0.00347961	-0.00230932	-0.00195973	-0.00430934	-0.00322985	-0.000731988	-0.00128241
2018-02-16	0.0011392	0.00100051	0.00147237	0.0026249	0.00188985	-0.00132709	0.000476161	0.00134698	0.00199652
2018-02-23	0.0002402	0.000602847	0.000968644	0.000356333	0.000105183	0.000275154	0.00084808	0.000649154	-0.000748379
2018-03-02	-0.00204844	-0.00148052	-0.0015018	-0.000315749	-0.000781067	-0.00121967	-0.0021935	-0.000428378	-0.00206087
2018-03-09	0.00145139	0.00119361	0.00243838	0.000798633	0.00059916	-0.000379951	0.00158493	0.00108037	0.00216939
2018-03-16	0.000310742	0.000666381	0.00134186	0.000807612	0.00124378	0.0017048	0.00190386	0.00183857	0.000167712
2018-03-23	0.0012754	0.000376524	0.000440097	0.00215194	-0.000120138	-0.000724879	0.000872786	0.00101052	-0.000625951
2018-03-30	-0.00140154	-0.000340795	-0.00066731	-0.00143044	-0.000916373	0.000354459	-3.9496e-05	-0.00043818	-4.60042e-05
2018-04-06	0.000708063	0.000321939	0.000615787	0.00129147	0.000112924	-0.00153069	-0.0005109	0.000304208	-0.000263744
2018-04-13	-0.0017915	-0.00124429	-0.00118583	-0.000884496	-0.00104912	-0.000830078	-0.00213659	-0.000882329	-0.00166582
2018-04-20	0.000573054	0.000689769	0.000867914	0.000626374	0.000670722	0.000588732	0.000303121	0.000690408	0.000452455
2018-04-27	-0.000721837	-0.00123197	-0.00168276	-0.00174362	-0.00116312	-0.00304555	-0.00050598	-0.00080407	-0.00117576
2018-05-04	0.000516553	0.000227712	0.000440996	0.000258207	0.000765064	-0.000205032	-0.000648172	0.000532809	0.00139689
2018-05-11	0.00121242	0.000958389	0.000568594	0.000118648	0.00072905	0.00119216	0.0012326	0.00169858	0.000597138
2018-05-18	0.000672963	5.10664e-05	-0.000657922	-0.000391854	-0.00101818	-0.00138267	0.00034194	0.000192562	-0.00221508
2018-05-25	-0.00132982	-0.000856534	-0.00124967	-0.0015391	-0.00125459	-0.00209142	-0.00178965	0.000320336	9.2652e-05
2018-06-01	-0.000266864	-0.000236547	-0.000421037	-0.000230624	5.4423e-05	3.48593e-05	-0.00011662	0.00177493	-0.000144247
2018-06-08	0.000263746	-0.000520647	0.000160946	-0.000454134	0.000629084	-0.000975247	0.0010526	0.000621915	-0.00129608
2018-06-15	0.00107645	0.000668697	0.000532527	0.00106165	0.00178013	-0.000848773	0.00107151	0.00120264	0.00196734
2018-06-22	-0.000539856	-0.000165466	-0.000680936	-0.00132713	-0.000508879	-0.00044458	-0.000825642	-0.00051167	0.0010218
2018-06-29	-0.0015557	-0.0018104	-0.00162324	-0.0012356	-0.00180614	-0.00263424	-0.00274259	-0.00222435	3.87828e-05
2018-07-06	-0.0036842	-0.00141634	-0.00123755	-0.00117678	-0.000943998	-0.00200488	-0.00148862	3.64123e-05	-0.00136986
2018-07-13	0.0008819	0.000396588	0.000454227	0.00103439	0.00105181	0.00096048	0.000958484	-0.000919202	0.000482078
2018-07-20	0.00179958	0.000677371	0.00123175	0.00108729	0.000560862	-0.000456583	0.000714387	0.00112444	0.000117743
2018-07-27	-0.000701198	-0.000633231	-0.000673808	-0.00112529	-0.00060002	0.000418906	-0.000216212	-0.0021094	-0.00166195
2018-08-03	-0.00084393	-0.0023478	-0.00204669	-0.0022419	-0.00288663	-0.00273318	-0.00173444	-0.0023821	-0.00236
2018-08-10	-0.000609856	-0.000925523	-0.000351281	6.2124e-06	-0.000779168	0.000654531	-0.00110844	0.000394304	-0.000318435
2018-08-17	-0.00127328	-0.00118455	-0.00174498	-0.0012535	-0.00035048	-0.00202268	-0.00181891	-0.00146567	-0.00286847
2018-08-24	0.00195537	0.00131571	0.000674276	0.00180995	0.00168626	0.00152335	9.81526e-05	0.00236953	-0.000502829
2018-08-31	-0.00183174	-0.00182434	-0.00123905	-0.00143125	-0.0015186	-0.000722628	-0.0011031	-0.000559737	-0.00196371
2018-09-07	-0.00118129	-0.00150521	-0.00140435	-0.000602902	-0.000942799	-0.0028071	-0.00153391	-0.000826629	-0.00216837
2018-09-14	-0.000182063	-0.00036604	0.000529987	-0.000149995	0.00024685	0.000468601	7.19339e-05	0.00058424	-0.00112298
2018-09-21	0.00129395	0.00155844	0.00131837	0.000435274	0.00124915	0.00214708	0.00172257	0.00107877	0.00113276
2018-09-28	0.000948567	0.00177996	0.000824448	0.00263507	0.00197436	0.000318932	0.00213321	0.00284673	0.000638294
2018-10-05	-0.000788417	-0.000263988	-0.000345298	-0.00126312	-0.00190338	-0.00174522	-3.27502e-05	-0.00132094	0.000943029
2018-10-12	3.97189e-05	-0.000142329	-0.000274489	0.000515597	0.000605885	-0.00111899	-0.000100966	-0.000266617	0.000487054
2018-10-19	0.00147459	0.000682965	0.000703688	-0.000297576	0.000175052	0.000502127	0.000159666	0.000280701	0.00233926
2018-10-26	0.003124	0.00104311	0.00225586	0.00107415	0.00037788	0.000934313	0.000417057	0.00247671	0.00126821
2018-11-02	-0.000461166	-3.47001e-05	-0.000419956	0.0002373	-0.000240393	0.00457827	-0.00297588	0.0008459	-0.000985681
2018-11-09	-0.000623836	-0.00255356	-0.00239772	-0.00286075	-0.0025719	-0.00411949	-0.00282899	-0.0022409	-0.00150572
2018-11-16	0.00301186	0.00360636	0.00369946	0.00349784	0.00332772	0.00364135	0.002389	0.00245263	0.00332169
2018-11-23	-0.000730772	-7.20562e-05	-0.000166417	-0.000290675	-0.0016318	-0.000233328	-0.00181072	-0.00166997	0.000408162
2018-11-30	-0.000275056	-0.000640438	-0.000329483	-0.00119478	-0.000883322	0.00113756	-0.0012344	0.000164044	-0.000831027
2018-12-07	0.00229428	0.00224394	0.00179721	0.00251698	0.00230916	0.000909979	0.00287324	0.00192622	0.00319622
2018-12-14	0.00115198	0.000914135	0.000687818	0.00119987	0.00161969	0.000318677	0.000656808	0.00254724	0.00233681
2018-12-21	0.000587352	0.00116758	0.00145626	0.000134413	-0.000420351	0.000624927	-0.000152981	-0.000547299	0.00150912
2018-12-28	0.000747412	0.000893355	0.000736036	0.0012087	-0.000463978	0.00058741	0.000302632	0.00132016	-0.000715684
2019-01-04	-0.000111961	0.00084058	0.000264809	0.00094279	0.00132816	-0.0010042	0.00119557	3.46495e-05	0.00110028
2019-01-11	-0.000798279	-0.000151511	6.02507e-05	-2.38132e-05	-0.000628924	-0.000123457	-7.52016e-05	0.000604188	-0.000539203
2019-01-18	-0.00174605	-0.00136777	-0.00101619	-0.00134051	-0.000320158	-0.000296401	-0.000137496	0.000387538	-0.000624786
2019-01-25	0.000557429	0.00134612	0.00158086	0.00147252	0.00223668	0.000846084	0.00123544	0.00352687	0.00294466
2019-02-01	0.00313465	0.000495556	0.00119799	0.00200495	0.000929101	0.0005944	-0.00209386	-0.000660014	0.00178482
2019-02-08	-0.00116328	-0.000638653	-0.000388112	-0.000740839	-0.00239789	-0.000256297	-0.00175666	0.00239912	-0.00169569
2019-02-15	0.000309069	-0.000154793	-7.73268e-06	-0.000447227	-0.000196526	0.0010339	0.000711552	-0.000343367	-0.000331517
2019-02-22	0.000428976	0.000592089	0.00117096	0.000683596	0.000337249	0.000715229	0.000507663	0.000614588	0.00225397
2019-03-01	0.000896789	6.04374e-05	0.00130173	0.000566673	0.000558459	-0.000582226	0.000421648	-0.00133357	0.000621011
2019-03-08	-9.40316e-06	0.0010696	0.00182264	0.000470887	0.00115085	0.00112773	0.00252926	0.00182594	0.00259431
2019-03-15	0.000168656	0.000708936	0.00130426	0.000768028	0.00122899	0.00216166	0.0011849	0.000884655	3.43501e-05
2019-03-22	-0.000522107	-0.000341344	0.000816848	0.000192978	0.000336626	0.0018211	-0.000512149	0.000370006	0.000349858
2019-03-29	0.000113311	0.000775607	0.000645075	0.000426493	0.00108034	9.72991e-05	-0.000324132	0.001122	0.000494484
2019-04-05	0.00194408	0.000938739	0.000646316	0.000412897	0.0013832	0.00285237	0.00120941	0.00115799	0.000841697
2019-04-12	-0.000579866	-0.000126059	-0.000479639	0.0013006	-0.000673236	1.17397e-05	-3.01642e-05	-0.000583013	-0.000251519
2019-04-19	0.00201614	0.00187557	0.00129907	0.000561474	0.000112245	0.00256496	0.00129533	0.00107661	0.000244278
2019-04-26	-0.000872881	-2.83931e-05	-0.000452682	-1.41666e-05	-0.00122438	-0.00173104	-6.89298e-05	0.000406815	0.00194522
2019-05-03	2.991e-05	-0.000412708	-3.77496e-05	-0.00058505	-0.000623776	-0.00157459	-0.00101466	0.000507634	-0.00111772
2019-05-10	-0.00119904	-0.00130264	-0.00169581	-0.00219249	-5.04161e-05	-0.00174163	-0.00187213	-0.00229648	-0.000424694
2019-05-17	-0.000335825	3.70358e-05	-0.000631757	0.00053047	0.000903574	-0.00186021	0.000453444	0.000296608	0.000734096
2019-05-24	-0.000265587	0.000309205	0.000421912	-0.00019288	0.00134012	-0.00144794	-0.000695083	0.000352309	0.00136743
2019-05-31	0.00147555	0.00174198	0.00193357	0.000882388	0.00175988	0.00182432	-0.000421687	0.00187173	0.00165093
2019-06-07	-0.0041242	-0.00348058	-0.00356097	-0.00418033	-0.00346518	-0.00374434	-0.00395091	-0.00148579	-0.00403366
2019-06-14	0.000756979	0.00123508	0.000782137	0.00102654	0.00155194	0.00112473	-0.000972513	0.00150292	0.000884554
2019-06-21	0.00223324	0.00230198	0.0018807	0.00189278	0.00146375	0.00317321	0.00381912	0.00138069	0.00306265
2019-06-28	-0.00200875	-0.00117767	-0.000511895	-0.00191882	-0.00139385	-0.000525459	0.0041531	-0.00155254	-0.00103156

## Sheet: Industries
Date	Auto	Banks	CapitalGoods	CommercialServices	ConsumerDurables	ConsumerServices	DiversifiedFinancials	Energy	FoodStaplesRetailing	FoodBeverageTobacco	HealthCare	Household	Insurance	Materials	Media	Pharmaceuticals	RealEstate	Retailing	Semiconductors	Software	Tech	Telecommunication	Transportation	Utilities	Market-relative log return
2015-01-02
2015-01-09	0.0124754	-0.0294569	-0.00348413	0.00306513	0.00327211	-0.00239207	-0.0107744	-0.0162956	0.0126829	0.0105681	0.020545	0.00625465	-0.00547521	0.0107096	-0.0166504	0.0252946	0.0202295	-0.00208832	0.00761414	-0.00329157	0.00831229	0.011779	-0.00472031	-0.0060055
2015-01-16	0.00445858	-0.014834	-0.00118857	0.00228711	-0.0255563	0.00446856	-0.0163082	0.0129959	-0.00628972	0.0179634	0.00519242	0.0148815	-0.00577991	-0.00299736	0.00787828	0.0187838	0.0154034	-0.0123386	-0.0095235	8.76201e-05	-0.00716157	0.0245025	0.00546071	0.00412208
2015-01-23	0.00601144	-7.14922e-06	0.0110413	0.00799857	0.00305912	0.00496907	-0.00184713	-0.00719098	-0.000575943	0.00826226	0.000952704	-0.00237825	-0.00432808	-0.00328014	0.0036469	-0.0167832	0.00290813	0.0104613	-0.00439624	-0.00813532	0.00864427	0.00301294	0.00503049	0.000441094
2015-01-30	-0.000667798	0.000868812	-0.00281614	-0.00013153	0.0084467	0.00562811	-0.00262222	-0.00475068	0.00554127	0.00322514	0.00252135	0.0127552	0.00226566	0.0126154	-0.00335961	0.00639811	-0.0055724	0.0174018	-0.0358141	-0.0273957	-0.00404319	0.00146229	0.00440833	0.0176052
2015-02-06	0.00475803	0.00986997	-0.00394929	0.00107548	0.00726821	-0.0260952	0.0161928	0.0180715	0.000401305	-0.0180435	-0.00468983	-0.0105589	-0.00142563	0.00408891	0.000446302	-0.0207978	-0.015692	0.0042336	-0.00331189	0.0115615	2.51731e-05	0.00751852	-0.00698716	-0.0425366
2015-02-13	0.000395649	-0.0004695	0.0024458	-0.00304664	0.0129845	0.0121127	-0.00581656	-0.00129751	-0.0045452	-0.00750007	0.0031744	0.000576267	0.00252444	0.0115931	0.0102814	7.36905e-05	-0.00922617	0.00230039	0.0200309	0.00993195	0.0163434	-0.00499279	-0.00828583	-0.0267982
2015-02-20	0.0171515	0.00104379	0.0118628	0.0062108	0.00233151	0.00237337	0.00596459	-0.0268404	-0.00683229	0.00511861	0.00981353	-0.00555124	-0.00105948	-0.000945038	-0.00516527	0.00750291	-0.012767	0.00814902	-0.00124338	0.00868914	0.00809935	-0.0123158	0.00521526	-0.00356512
2015-02-27	-0.01686	-0.00562403	-0.0038579	-0.00699415	0.00692354	0.00272869	-0.00392811	-0.0108658	-0.00327575	0.0144578	0.00774596	0.00861307	-0.00212011	-0.00185726	0.0129151	0.00248847	-0.00851132	0.00866425	0.00479568	0.00109673	-0.0132181	0.00241335	-0.00678057	0.00381531
2015-03-06	0.00465825	0.00950216	-0.00278513	-0.0033591	-0.00135881	0.00438634	0.00395306	-0.011751	0.00648025	-0.00253544	-0.000638856	-0.00618173	0.00771951	-0.0151033	0.0199363	0.0121975	-0.0157405	0.00717854	0.0051678	-0.00574242	0.00680828	-0.00758266	-0.0081069	-0.0248432
2015-03-13	0.0154259	0.00703989	0.000975804	-0.00348404	-0.0066398	-0.00486484	0.00753987	-0.0205404	0.000316057	-0.0152622	0.00457636	-0.0021227	0.0045836	-0.00924012	-0.00840772	0.0103304	0.00535291	0.000306196	-0.0208222	-0.00759721	-0.00518087	9.54043e-05	0.0034632	-0.00423792
2015-03-20	-0.00844749	-0.00179609	-0.00105937	0.00946255	0.000257073	0.0041041	0.00217173	0.0161841	0.00402892	-0.00875484	0.00815314	0.00282161	0.00979994	-0.00937409	0.00208818	0.0186527	0.0179312	-0.00170832	0.0060717	0.0132403	0.00105827	-0.0146171	0.00747916	0.00808086
2015-03-27	-0.00897128	-0.00735523	0.00372101	-0.00535528	-0.000339785	0.00690709	-0.00125313	0.0132628	0.00707922	0.0153734	0.00800533	0.00291664	-0.00288965	-0.00250034	-0.00353939	-0.00598748	-0.00436851	0.00391884	-0.012544	-0.00435474	-0.0188272	0.00367053	-0.0212474	-0.0045123
2015-04-03	0.000624472	0.00977614	-0.00226324	0.00477591	0.00651633	-0.00399209	0.00770052	0.0102941	-0.000535277	0.00358373	-0.00488373	0.00132992	0.00714951	-0.010529	-0.000340018	-0.0134143	-0.0047679	0.0103843	-0.0107019	-0.00536212	0.00856682	0.00362237	-0.0130467	-0.00104091
2015-04-10	-0.0144025	-0.0152282	0.00235091	-0.00193919	0.00400268	0.00489246	-0.00405144	0.0010487	0.000641072	0.000359085	0.00189319	0.00426311	-0.00397123	-0.00569387	-0.00168007	0.0159592	-0.025524	-0.000396418	0.00362516	0.00446371	0.0050578	-0.0129633	-0.00830537	-0.0101603
2015-04-17	-0.00276634	0.00263601	-0.00657707	-0.00831231	-0.00519819	-0.0284643	0.000849538	0.0238543	-0.0211025	0.00664147	0.00181158	0.0172232	0.00140767	-0.00214346	-0.0107215	-0.00172918	-0.000472992	-0.0157224	-0.0115988	-0.00862454	-0.0129015	0.00453654	-0.00950989	-0.000153558
2015-04-24	-0.00440935	-0.00226501	-0.00247788	0.00197508	0.00109516	0.0147538	0.000832004	-0.024036	-0.00576119	-0.0115507	0.00774727	-0.00713469	-0.0159883	0.0125556	0.0184673	-0.000589681	-0.00138579	0.0236553	-0.00986367	0.0354536	-0.0186003	0.0152181	0.00681163	0.00219085
2015-05-01	0.00360213	0.00330728	0.00478476	0.000989409	-0.00167247	-0.0160678	0.00373113	0.00714291	-0.0109869	-0.00145016	-0.0159747	-0.0122431	0.00248157	0.0134263	-0.0153522	-0.00878477	-0.00579062	-0.00500664	0.0150322	0.0110152	0.00211096	-0.00268243	0.00303946	-0.0136655
2015-05-08	0.00776263	0.00439559	0.000118235	-0.0039594	0.00163619	0.00999222	0.0107839	-0.00892971	0.000489532	0.00563144	0.000739845	0.00740595	0.00664088	0.00882119	-0.0116805	0.00255195	0.00683422	0.00867785	-0.00343389	0.00395433	-0.00639783	-0.00516037	-0.00264639	0.000757088
2015-05-15	-0.0102968	-0.00160192	0.00823094	0.00571155	0.00166253	-0.00211839	-0.00451923	-0.00891504	0.0133104	0.00235464	0.00755519	-0.00319254	-0.00297186	-0.00159778	0.00105482	-0.000831291	-0.000545013	-0.00613527	0.00847095	0.00343055	0.00565633	-0.00597857	-0.0110503	0.000353176
2015-05-22	0.00131894	-0.00391405	0.0037957	-0.00477689	0.00264896	5.84703e-05	0.00333734	-0.00258582	-0.0184492	-0.00679898	0.00564227	-0.000661739	0.00285083	-0.00791668	0.0101025	0.00778765	-0.0156111	-0.00127312	0.0122331	-0.00222748	0.00397824	-0.00623597	-0.0223231	0.00107357
2015-05-29	0.0055125	0.000487563	-0.00272477	-0.00769363	-0.00886554	-0.00884701	-0.000826512	-0.00467415	-0.00873235	-0.00159079	0.00127165	-0.00599722	-0.00703529	-0.000754205	0.00143144	-0.00213476	-0.00505618	-0.00256883	0.0405523	9.21081e-05	-0.000270039	-0.0022708	-0.00237504	0.0072559
2015-06-05	-0.00983557	0.0116359	0.00463353	0.00160376	0.00391014	0.0161283	0.00499402	-0.00475215	-0.00285136	-0.0138404	-0.00381991	-0.00245417	0.00413868	-0.00118454	0.0117851	0.00194482	-0.00550977	0.0112535	-0.0261435	0.000359326	0.00431508	0.00444741	0.00972089	-0.0139931
2015-06-12	0.00438907	0.00906901	-0.000641538	0.00438685	0.00838589	-0.0122356	0.00393419	-0.00324041	1.90601e-05	0.00600468	0.000754062	-5.34653e-05	0.0101022	-0.000699635	-0.00548516	-0.00423972	-0.00114032	-0.00261781	-0.0188375	-0.000784951	-0.0115689	0.00572596	-0.0102678	-0.00738381
2015-06-19	-0.00567783	-0.00567821	-0.00390055	-0.00172791	0.00171761	0.00617692	-0.0079027	-0.00216735	0.00483677	0.0123824	0.0106209	0.00802073	0.00104323	-0.00166423	0.00719874	0.00500493	0.00261236	0.000794772	0.00470548	-0.012209	-0.000446183	0.000642486	-0.00155225	0.00448467
2015-06-26	-0.00149239	0.0162469	-0.00716753	-0.00280342	0.0132636	-0.00188077	0.00801581	0.00583625	-0.0023043	-0.0027954	0.00593417	-0.00229882	0.0107483	-0.00687724	0.0112317	-0.000160753	-0.0101968	0.0062096	-0.0302684	-0.00615929	-0.0159503	0.00754362	-0.00997762	-0.0156142
2015-07-03	-0.00475841	-0.00471043	-0.00103704	8.91981e-05	-0.0108323	0.00952923	-0.00401569	-0.000980587	0.00112327	-0.000819311	-0.00489129	2.91888e-05	0.00600522	-0.00864595	0.00318672	0.000651611	0.00206957	-0.00406183	-0.00390078	-0.00689354	-0.00607268	0.0045194	-0.00401189	0.00775695
2015-07-10	-0.0330774	-0.00584031	-0.006514	0.00364024	-0.00215954	0.0159323	-0.00183837	-0.00231007	0.0185561	0.0160758	0.00370244	0.00879255	-0.0023347	-0.0102195	0.00968353	0.0162869	0.0169335	0.00402555	-0.0265983	0.00648557	-0.0135829	0.00156455	0.0136023	0.0139208
2015-07-17	-0.0238293	0.00331602	-0.00194797	0.0192175	-0.00257857	0.0126847	0.0090147	-0.0338951	0.00359771	0.00632224	-0.00234552	0.0054045	-0.00430077	-0.00747854	0.0628301	0.00565606	0.0170044	0.0109442	-0.0191256	-0.00107896	-0.016092	0.00316207	0.00746606	0.00423442
2015-07-24	0.00450388	0.0102913	-0.0147414	-0.00442272	0.010946	0.0112823	-0.00327343	-0.00142253	0.00932763	0.00583915	-0.000374729	0.00768526	0.00384891	-0.0191596	-0.00850029	-0.0111752	0.00308306	0.0156696	-0.0129185	0.0131554	0.00158805	0.00490796	0.00384451	0.00556667
2015-07-31	-0.00208596	-0.00890328	0.00578679	0.0126436	0.0040807	0.00150878	-0.00988386	-0.00427714	-0.00325386	0.00400849	0.00500262	-0.00889322	-0.00879879	0.000319862	-0.0118619	0.0115324	-0.00135516	0.00782309	-0.0032471	9.04854e-05	-0.0104588	0.00537313	0.00596276	0.0171711
2015-08-07	0.0153548	0.0012371	0.00648496	-8.59178e-05	-0.000158407	0.00714737	0.00630571	-0.0127615	0.00136427	0.0150433	-0.000356004	0.0125317	-8.02856e-05	0.00945315	-0.011876	-0.00548072	0.0182503	0.00283991	-0.00937656	0.000103617	-0.0137188	0.00978193	0.00687822	0.0146305
2015-08-14	-0.0164034	-0.00197252	0.00142092	0.00559352	-0.012704	-0.0106815	-0.00571747	0.0114922	0.00420377	-0.00185851	-0.00308296	-0.0278956	0.00887678	-0.000915661	0.00422269	-0.000962292	0.0115971	0.00270945	-0.0132237	0.00465368	0.00024794	0.0128352	0.011867	0.0116562
2015-08-21	-0.00172955	-0.00435927	-0.000177126	0.010715	0.00283525	-0.00483298	-0.00827846	-0.0164389	-0.00546333	0.00727143	0.0128458	-0.00808321	-0.00859075	0.00131352	0.00492279	0.00852293	0.015534	0.0149923	-0.0142547	0.00424751	-0.00182239	0.0250037	0.000705975	0.0127895
2015-08-28	-0.00141987	0.000533259	0.00432182	-0.00933683	0.00551476	-0.00212358	-0.000469561	0.013563	-0.00860189	-0.00519194	-0.00365456	-0.00778989	-0.000648013	-0.00195435	0.00123966	-0.00727707	-0.0276549	1.36973e-05	0.0384736	-0.00889256	0.00287695	-0.0190407	-0.00807895	-0.0201736
2015-09-04	0.00220704	-0.00909554	0.0046504	0.0126632	0.00291288	0.00876667	-0.00729615	0.00622881	0.0111976	0.00726565	-0.00275289	-0.00627125	-0.00535607	-0.000569797	0.00573548	-0.0036792	-0.014747	0.00378079	0.017694	0.00714342	0.0202098	0.0127641	0.0140556	-0.0195485
2015-09-11	0.0228286	0.00443833	0.00581124	-0.00129802	0.00254822	0.00219449	0.00388772	-0.0239342	0.000266849	-0.00863399	-0.000154652	-0.0113246	-0.00163118	0.00806059	-0.00027471	0.00252097	0.0100377	0.00228531	-0.000508523	0.0017238	-0.00489683	-0.00853448	0.00712408	0.00676543
2015-09-18	0.0189808	-0.0135448	-0.0115476	-0.008292	0.0154779	-0.00378614	-0.0154046	2.95857e-06	-0.0179011	0.0229897	0.000199298	0.012163	-0.00906204	-0.011315	0.00818716	0.00380853	0.0106051	-0.00177139	-0.00663497	-0.00388108	0.00139046	-0.0175302	0.000729728	0.00791914
2015-09-25	-0.0528077	0.0152742	-0.00914935	0.00376607	0.008545	-0.000305599	0.0134097	0.020497	0.0120938	0.00504204	-0.0196473	0.0177807	0.0100017	-0.00882971	-0.00480875	-0.0334822	0.00816446	0.00277334	0.00464839	0.0161832	-0.011423	0.0112559	0.00322747	0.0154361
2015-10-02	0.00857487	-0.00479894	-0.0047066	0.00764466	-0.0119683	-0.00618182	-0.0112858	0.0145072	0.0081821	-0.00260762	-0.0056693	0.00176815	-0.00594159	0.000474536	0.00629027	-0.00336193	0.00884521	0.00242394	0.00864403	-0.00230739	-0.0101655	-0.0227076	0.00673399	0.0102966
2015-10-09	0.0123969	-0.0208269	0.0219758	0.00946425	0.0206943	0.00328867	-0.0131226	0.0198406	-0.0112057	0.0099223	-0.00742333	0.00688616	0.00327222	0.0273532	0.00041034	-0.0324157	0.00424615	-0.00355691	-0.00594614	0.00850793	0.0286369	-0.00710152	0.0017022	-0.0115172
2015-10-16	-0.00781484	-0.00331925	-0.0211634	-0.00323855	-0.0178317	0.00159428	0.0072454	0.00435222	-0.0403585	0.00419889	0.0064705	0.0118648	-0.00230778	-0.00773433	0.010854	0.0132909	0.00564515	-0.00354201	0.0222923	-0.0034454	-0.0156081	-0.006747	-0.0076431	0.0147288
2015-10-23	0.00241456	0.00574294	0.0147245	-0.00823412	-0.0126234	0.00884788	0.00499154	-0.0281345	-0.0101991	0.00442183	-0.0266015	0.00195142	0.00898619	0.00365132	-0.000458496	-0.0234887	0.00888142	0.0040883	0.0171799	0.00255761	-0.0087776	0.020774	0.00942523	0.00161604
2015-10-30	-0.000101869	-0.00176672	-0.00081198	-0.00126087	0.00421743	0.0119585	-0.00420282	-0.00431313	-0.019532	-0.00470155	0.012202	-0.0126392	0.000581072	-0.0127008	0.00885184	0.0239074	-0.00393951	0.0165427	-0.0294959	-0.00605489	0.00546616	0.000909421	-0.0126208	-0.0114319
2015-11-06	-0.000302041	0.0220444	0.00289958	-0.00818192	-0.00977457	-0.01304	0.0144124	0.0139076	0.00488689	-0.0176806	-0.00107297	-0.0144515	0.00779587	-0.00911055	0.000941929	-0.0101941	-0.0314877	0.00243882	-0.00189098	0.00931589	-0.00112873	-0.00909809	0.00224094	-0.0189722
2015-11-13	0.00175484	0.00680088	0.00441767	0.00636928	-0.0160073	-0.00837711	-0.00429058	-0.00894094	-0.00863929	0.0103654	-0.00456197	0.0107304	0.00776892	0.00314593	0.0129204	0.00519553	0.00226375	-0.0218105	-0.000301961	-0.00208824	-0.0125969	0.00231677	0.00555768	0.0145089
2015-11-20	0.00725085	-0.00339746	0.00305586	0.00144406	-0.000276047	-0.0172891	-0.0045754	-0.00622297	0.0168642	-0.00611452	-0.00946942	-0.00154967	-0.0032696	-0.00796155	0.00187302	0.00422647	0.0105071	0.00466342	-0.000501715	-0.00276476	0.0054628	-0.000290016	-0.00238626	-0.00243886
2015-11-27	0.012124	-0.00338751	0.00222151	0.00640667	-0.00684942	-0.00160795	-0.00693009	0.0147522	0.0040325	0.010932	0.003195	0.00333133	0.00347173	-0.0107813	-0.0121504	0.00247066	-0.00192268	0.00858019	0.00603599	-0.00318841	-0.00364765	-0.00185517	-0.00887111	-0.0138683
2015-12-04	0.0130565	0.00376914	-0.00168586	0.00514128	-0.00231833	0.0117027	0.00964772	-0.031667	0.00227986	-0.000148849	0.00317843	-0.00146224	0.00605761	-0.00437966	0.00140417	-0.00978183	-0.00178116	-0.00300459	0.0298131	0.012415	-0.000977051	0.000456153	-0.0121742	0.00170897
2015-12-11	0.0085486	-0.0108091	0.00760785	0.00253563	-0.0100961	0.0128187	-0.0228933	-0.0142362	0.0110999	0.00724638	0.0194144	0.011329	-0.00659199	0.00135569	-0.00306125	0.00958788	0.0103635	-3.0209e-05	0.00301677	0.00316169	0.00712206	0.00238489	-0.000696271	0.0144369
2015-12-18	0.00512244	0.00835096	-0.0100047	0.00518926	-0.00123547	0.00650551	0.00417622	-0.00736524	-0.00574	0.00134905	0.00294386	0.00534287	-0.00537461	-0.0102669	-0.00406058	0.0127186	0.0216695	-0.00303504	-0.0110138	-0.00149216	-0.0292532	0.00771358	0.00477749	0.0177107
2015-12-25	-0.0038241	-0.00752096	-0.00381996	-0.0016061	-0.00875033	0.00184218	-0.00210095	0.00774911	0.00464505	0.00349298	-0.0018276	-0.00149879	0.0015907	0.0114152	-0.0149846	0.000209805	-0.00546157	-0.0081843	-0.00085916	-0.00294516	0.00180667	-0.00130786	-0.00437884	-0.00656057
2016-01-01	-0.00163233	0.000432509	0.00259548	0.00271339	0.00419184	0.00500144	0.00221307	-0.00993356	0.00515448	-0.000356674	0.00192215	0.00634106	-0.00100985	-0.00475309	0.0125696	0.00481085	0.00530587	0.00838808	-0.000756556	0.0017915	0.000228343	-0.000314349	0.00251792	0.010059
2016-01-08	-0.0397526	-0.0209458	-0.000569404	0.00421713	0.00190391	-0.000319869	-0.0137591	0.00427807	0.0337252	0.0145205	0.00625019	-0.00119203	-0.00886805	-0.00821578	0.0146372	0.00108708	0.0146961	-0.00946305	-0.0236329	0.00465569	-0.0220839	0.0208777	-0.00542463	0.0258503
2016-01-15	0.000597105	-0.00995525	0.00348488	0.0122719	0.00376898	0.00790379	-0.00966606	0.0144764	-0.00038208	0.00361761	-0.000290836	0.00239962	0.00330492	-0.00662271	-0.00313602	-0.00449216	0.00123527	-0.00128124	-0.0160654	0.00257895	-0.0104972	0.00654538	0.000535093	0.0201711
2016-01-22	0.00650193	-0.0193224	-0.00333064	0.00334073	0.0142576	0.0038179	-0.0148015	0.00356814	0.000105723	0.00583445	0.00556807	0.0120122	-0.0126614	-0.00526399	0.015792	0.00223201	-0.00714467	0.0143052	0.0272863	-0.00350071	0.00589991	0.0101285	-0.00967089	-0.00588255
2016-01-29	-0.0134754	-0.00383087	0.010261	0.00586942	0.0185881	0.0149395	-0.00360642	0.0349098	0.00888612	0.0216009	-0.0152587	0.022222	-0.00829481	-0.00519461	0.0107229	-0.032671	0.0037736	-0.00824282	0.00374596	0.00381874	-0.0386805	0.0150013	0.00452628	0.0193018
2016-02-05	-0.0171015	-0.00723022	0.0169635	-0.00504951	0.0104326	-0.0270686	-0.00900323	0.0015166	0.000117231	-0.000625633	-0.00393766	0.0072021	-0.0133706	0.0434229	-0.0134131	-0.00832321	-0.00236156	-0.0323391	-0.0129479	-0.0162405	0.00188173	0.027643	0.0165144	0.0264878
2016-02-12	0.000436868	-0.0148009	-0.00674164	-0.000631474	-0.00791256	0.0248148	-0.00909656	0.00339317	0.00395001	0.0106289	0.000645778	0.00166456	-0.0130128	0.00965063	-0.0136718	0.00634522	-0.0144393	0.00562508	-0.00855127	-0.00826171	0.00520598	0.00058015	0.0197162	-0.000689621
2016-02-19	0.00430881	-0.0124962	0.0126616	0.000680725	0.010756	0.00442823	-0.000313115	-0.00574468	-0.0218586	-0.00895471	0.00715562	-0.00232289	0.00172361	-0.00169311	0.00874753	-0.00155022	0.00890535	0.0176232	0.0166657	0.0181999	0.0211713	-0.00136261	8.50283e-05	-0.0129116
2016-02-26	-0.0158119	-0.00781715	0.00115469	0.00291643	0.00440113	0.00803721	0.00254112	0.000934861	0.00575245	-0.00895586	0.00977209	-0.0091306	0.00255173	-0.00705436	0.00220873	-0.00228533	-0.00580815	0.00402154	0.0137765	-0.00207944	-0.00228689	-0.00672166	-0.00356437	-0.0201691
2016-03-04	0.020682	0.0198536	0.0057559	0.0091134	-0.0122516	-0.00542312	0.00942767	0.00921649	-0.010353	0.00684917	-0.00786863	0.00614771	0.00335501	0.0129797	-0.0106056	-0.0219307	0.0140576	6.65955e-05	-0.00400795	0.00139434	0.00645924	-0.00166795	-0.0185766	0.00265728
2016-03-11	-0.0163591	0.00345065	-0.00842108	-0.00202095	0.00314186	-0.00431856	-0.0021168	0.00574063	0.0019996	-0.001747	0.00549548	-0.0130147	0.00305125	-0.00156705	0.00143612	0.0013408	0.00641027	0.00596324	0.00589128	-0.00333793	-0.00229076	0.0048112	-0.00684337	-0.00523181
2016-03-18	-0.00105535	-0.00361001	0.00928393	5.44319e-05	0.00339633	0.0122081	-0.00631712	0.0114251	0.00228786	-0.00368624	-0.0139132	0.00309686	-0.00215287	0.0106679	0.00474824	-0.0390461	0.0137078	-0.00758615	0.00206771	0.00813309	0.00787157	-0.00201411	0.019689	0.0100056
2016-03-25	0.0148276	-0.0141175	0.00153198	0.00977003	-0.00854813	-0.00449626	-0.0028917	-0.00690485	0.00672783	-0.00252491	0.00258041	0.00465076	-0.00426972	-0.00422564	-6.38588e-05	0.0205502	-0.00152841	0.00991382	0.00292122	0.00978475	0.00394978	0.000934188	-0.00113728	0.00380215
2016-04-01	-0.00924621	-0.00537898	-0.0017669	0.00728571	0.00197928	0.0108296	0.00399054	-0.0175071	0.0100198	0.00945973	0.0119238	-0.00141215	0.00375536	0.000274549	0.00459812	0.00231583	0.0114403	0.00476422	0.00213486	0.00966558	0.0112615	0.00608417	-0.012754	0.0022949
2016-04-08	-0.0313572	-0.0170079	-0.0048999	-0.00643512	-0.0106165	-0.00216277	-0.0185315	0.0200233	-0.0102095	0.00577575	0.00889702	0.0109679	-0.00934297	-0.00413944	-0.00551146	0.0330412	0.0080886	-0.00960271	0.000786856	-0.00366794	-0.00929809	-0.00670018	0.0008355	-0.00636605
2016-04-15	-0.00428267	0.0199448	0.000764957	-0.00150861	-0.00468874	-0.00645804	0.0139286	-0.0132864	-0.0038836	-0.00833163	0.00702225	-0.0037689	0.0151135	0.0252936	-0.0025038	-0.00548416	-0.00439099	0.00860245	-0.0242377	0.0034189	-0.0149014	0.00222277	0.00553667	0.00388571
2016-04-22	0.0057215	0.0147479	0.000262965	-0.00832496	-0.00934468	-0.0310725	0.0122156	0.020448	-0.0296179	-0.0102594	0.00563634	-0.0109918	-0.00267895	0.0147723	-0.0142261	0.00591363	-0.0127496	-0.00757221	-0.0140439	-0.0167031	-0.0184839	-0.00859829	0.00032215	-0.024122
2016-04-29	0.0104728	0.00298851	0.00326196	-0.00314672	0.00115556	0.00429151	-0.0014406	0.0138639	-0.00738509	0.0113189	-0.00752456	0.000751657	-0.00979342	0.00832061	0.00224982	-0.0186275	0.00366631	0.00866549	-0.0136848	-0.00681273	-0.0237624	0.00197376	-0.010806	0.0179592
2016-05-06	-0.000957319	-0.00605029	0.000472272	0.0117681	-0.000812568	0.0157099	-0.00426073	0.00147771	0.013563	0.0123659	0.00396998	0.0110842	0.0018458	-0.00637169	0.0133548	-0.00429305	0.0253391	0.00851686	0.00243394	0.00357007	-0.00438041	0.00538929	0.000139864	0.00439299
2016-05-13	0.00623499	0.0100144	-0.00117029	-0.00051092	-0.0128885	-0.00610578	0.000801023	0.00391549	-0.00166334	0.00415536	-0.00735839	-0.000593003	0.00146823	-0.0120553	-0.00628359	0.0074041	-0.0111811	-0.00724529	-0.00227298	0.00443795	-0.00713828	0.00697308	-0.0149248	0.00325561
2016-05-20	-0.0125737	0.0123488	-0.00205093	0.00458852	-6.65719e-05	-0.0105504	0.00614418	-0.000426138	0.0122725	-0.0157732	0.00265978	-0.00811946	0.00806805	-0.00321153	-0.00887806	-0.000977942	-0.0151618	-0.00288292	0.0327035	0.00205742	0.0194991	-0.00965984	0.00486497	-0.0156696
2016-05-27	0.00205778	0.00855379	-0.00353918	-0.00564354	-0.00988189	-0.0122246	0.00359866	-0.0112834	-0.00333257	-0.000199375	-0.00704232	-0.00127158	0.00415663	-0.0106172	0.00510673	0.00164924	-0.00736033	-0.00374778	0.0185011	0.00207824	0.00798568	-0.00114	-0.0111042	-0.00342113
2016-06-03	0.00432504	-0.0114257	0.00113887	0.00371775	0.000182125	-0.000958964	-0.0166318	-0.0040863	0.00827591	0.00553886	0.00609392	0.0166781	-0.00905273	0.00450719	-0.000669681	0.0100954	0.00269443	0.000953339	0.00886127	-0.00171733	0.0146646	-0.00304952	-0.0053298	0.004003
2016-06-10	-0.0040944	-0.0188196	0.00308723	-0.000860492	0.013244	-0.00129789	-0.011449	0.0259204	0.00120094	-0.00129992	0.00633367	-0.00419655	-0.0212219	0.00785069	-0.013355	-0.00989005	0.00566716	-0.00926288	0.00558178	-0.00683082	0.0048809	0.000609534	0.00886849	0.0173852
2016-06-17	0.0040836	-0.00750466	0.00336535	0.00123753	-0.00079758	0.0185551	-0.0107016	0.00797689	-0.000261451	-0.000341574	-0.00712926	0.00176435	-0.00521101	0.00397552	-0.00229087	-0.00904621	0.0099501	0.00403008	0.00340132	0.000105685	0.00919288	0.00352296	-0.00913288	0.00554877
2016-06-24	-0.00513262	-0.00163387	-0.00218801	0.00196286	-0.0100387	-0.0107011	-0.000836909	0.0155126	0.009256	0.00400633	0.0131416	0.0154686	-0.00616434	0.00169586	-0.00707315	0.00513444	0.00910406	0.0034451	0.00912344	-0.00385253	-0.00309748	0.00556071	-0.00464429	-0.000786388
2016-07-01	-0.0330757	-0.0147844	-0.00491902	0.0011961	-0.002248	-0.0194385	-0.0137897	0.00210639	-0.0100034	0.0113903	0.00356994	0.0135509	-0.00132046	0.0010379	-0.00355141	0.0221636	0.0104345	-0.00762073	-0.00658865	-0.0154064	-0.00713345	0.0190289	0.00166754	0.0221399
2016-07-08	-0.000319542	-0.00747037	-0.00351083	0.0032974	0.00297832	-0.0050646	-0.00498718	-0.0149746	0.000144962	0.00450178	0.00744669	0.000515048	-0.0208136	0.000950762	0.00708952	0.0138008	-0.00638485	0.00519478	0.0150835	0.00487458	0.00599845	-0.00756618	0.00641681	-0.00693645
2016-07-15	0.0177215	0.00276734	0.0103874	0.00374069	0.00461488	0.000413571	0.00827089	-1.91946e-05	-0.00503559	-0.0133886	-0.00744198	-0.0127114	0.00180971	0.0145386	-0.001695	-0.0151686	-0.00615899	-0.010039	0.0048698	0.00293989	-0.000855844	-0.00796279	0.000950495	-0.0148896
2016-07-22	0.00616748	-0.000526399	-0.00372319	0.00216121	0.00324879	0.0179204	-0.00263707	-0.00844235	-0.00606121	-0.00590149	0.00526721	-0.00971406	-0.00551653	-0.0157909	0.00434534	0.00400709	0.0109823	0.0092734	0.0267751	0.0170443	-1.74581e-05	-0.00625909	-0.0102458	0.00458173
2016-07-29	0.0083263	0.00137807	0.00553894	-0.00921193	0.0113524	-0.00644529	0.00346035	-0.0298269	-0.00183204	-0.00362904	-0.00417584	-0.00658813	0.00141556	0.00746214	0.00284052	0.00724982	0.00388404	0.0128544	0.0223122	-0.00103401	0.0105518	0.00526349	0.00402483	-0.00467614
2016-08-05	0.000713658	0.0136486	0.00283234	-0.00212504	0.00343812	-0.00171952	0.0062931	-0.0104682	0.00159736	-0.00514557	0.00405723	-0.00148431	0.00862189	0.00902323	-0.00288519	-0.00951033	-0.0088903	0.000431207	0.00498442	0.00364149	0.00908668	0.000515327	-0.00283234	-0.0131648
2016-08-12	-0.0144233	-0.00313525	0.00941868	0.00760638	0.00887819	-0.000798571	-0.000779501	0.0118397	0.0106219	0.00543068	-0.00176098	0.0129806	-0.00153362	-0.000933995	-0.000584729	-0.0194222	-0.00524563	0.0179849	-0.000727876	-0.00131336	-0.00359592	-0.00254076	-0.00768368	-0.00628693
2016-08-19	-0.000811451	0.000996111	0.00628076	0.00016174	0.00830512	-0.00394255	0.000372715	0.0171437	-0.0058351	0.00206846	-0.0107467	-0.00176738	-0.00745688	0.0120644	-0.00294083	-0.00645084	-0.0145215	-0.0105051	0.0148401	-0.00449986	0.0184756	-0.0161745	0.00562186	-0.00757731
2016-08-26	-0.00263248	0.00778646	-0.00381878	-0.00380023	-0.00765793	0.00196539	0.00141285	-0.00605745	-0.00331054	-0.00667482	-0.0127854	0.00381792	-0.00204061	-0.00489685	-0.00521877	-0.00966365	-0.00118857	-0.00343001	0.00481689	0.00655178	-0.0107742	0.00145531	0.00345201	-0.00613701
2016-09-02	0.0111298	0.0154485	-0.000155627	0.0041355	-0.0127485	0.00157182	0.0141871	-0.00225365	0.00280284	0.00497871	0.00134356	0.0118897	0.0210545	0.000590999	0.00784494	-0.0118817	0.00258692	0.00413721	0.00731366	0.00193608	0.00381481	-0.00761239	0.00109849	-0.0014924
2016-09-09	0.00291996	1.95885e-05	-0.00423272	0.00355827	-0.00775977	-3.37763e-05	0.00307485	0.01731	-0.00848881	-0.0100694	0.00292674	-0.00720245	0.00514672	-0.0058714	0.00980513	0.00407233	-0.00344741	-0.0072531	-0.0133792	-0.000789781	-0.0147563	-0.0010281	0.00447408	0.00308764
2016-09-16	-0.00980511	-0.0125391	-0.000115597	-0.00286167	-0.00639824	0.0140535	-0.00673287	-0.0199303	0.0122087	0.00352379	0.00758287	0.00956787	0.00271075	-0.00833317	-0.00364276	0.0136391	-0.0129972	0.00318138	0.0370463	-0.00177356	0.0329557	-0.0035149	-0.00301887	0.00521281
2016-09-23	-0.00585453	0.000179124	-0.000199817	-0.00494598	0.00963081	-0.00245038	-0.00887072	-0.00937853	-0.00340056	0.00181248	0.00420169	-0.00174577	0.00566669	0.0101364	0.0070487	0.00155011	0.0173164	0.0025724	-0.0152346	0.001211	-0.010112	0.00831588	0.00247324	0.00981986
2016-09-30	-0.00610271	-0.00538455	0.000944066	-0.0070588	-0.0130136	-0.00304108	-0.00331719	0.0249669	-0.00361077	0.00175481	-0.00532819	0.00291726	-0.00930591	0.00569953	-0.00347574	-0.0167995	-0.00793552	0.00631176	0.0255818	0.00508276	0.00906828	-0.00584541	0.00677974	-0.0168654
2016-10-07	0.00791525	0.0121128	-0.00293427	-0.00756868	0.0047948	0.000795724	0.0034373	0.0150138	-0.012722	-0.0105852	0.003182	-0.00691265	0.0100591	-0.00681806	0.000180469	0.00905999	-0.0372721	0.00380806	0.0098835	0.000121043	0.0114278	-0.0220285	-0.0020549	-0.0230003
2016-10-14	-0.00562938	-0.0022789	0.00434185	0.00484656	0.0257174	0.00307755	0.000513842	0.0119516	0.00696181	0.00573255	-0.00452412	-0.00607862	0.0104589	0.00214664	-0.0014152	-0.0234444	0.0159298	0.00182173	-0.0101464	0.000382235	-0.00898891	0.0107573	0.008389	0.019131
2016-10-21	-0.00839195	0.0119919	0.000740968	0.00612118	-0.00757634	0.00124666	0.00708725	-0.00352843	0.00212128	-0.00154931	0.00686079	-0.0137325	-0.00960257	0.0113078	0.0179485	-0.0117456	0.0064736	-0.00728709	-0.00617693	0.01146	-0.00852247	-0.0244514	-0.00640783	0.000314838
2016-10-28	0.00391574	0.0088521	0.00421819	-0.00283108	-0.00221961	0.00185288	0.0017226	-0.00169592	0.00924228	0.00622489	-0.0299888	0.00339613	0.00403972	0.00986437	0.00191461	-0.0135563	-0.0143775	-0.0146987	0.0108669	0.00807104	-0.000353742	0.00119866	0.00496363	0.00820337
2016-11-04	-0.0102755	0.00208623	-0.000541544	-0.000653111	-0.000845576	0.0116151	-0.000312051	-0.0109516	-0.00411519	-0.00258136	0.00311844	-0.00307922	-0.0102762	0.0113618	-0.0121012	-0.00745305	0.00669862	0.000249106	0.00349242	0.00303509	0.00382883	0.0009577	0.0103116	0.00199398
2016-11-11	-0.023541	0.0241442	0.0298668	-0.0120213	-0.0161826	-0.0105236	0.0319373	-0.0133642	-0.00606194	-0.0484844	-0.0193387	-0.0372025	0.0314691	0.021241	-0.0202914	0.0386708	-0.0386125	-0.0097207	-0.00568838	-0.0206941	-0.0140067	-0.031021	0.00846824	-0.0485351
2016-11-18	0.00304639	0.0132437	-0.0115943	0.00858388	-0.000526016	0.0208971	0.0022507	0.0112228	-0.0106841	-0.00557919	5.43819e-05	-0.013066	-6.67027e-06	-0.0197212	-0.00342436	-0.0276752	-0.0113146	0.0122714	0.0191626	0.00729854	0.00119725	0.00591403	0.00778403	-0.00981129
2016-11-25	0.00733822	-0.0123314	0.00225344	0.00403344	0.00240009	0.0090303	-0.00886284	0.00120048	0.00919064	-0.0011526	-0.00905985	-0.00079805	0.0014317	0.0135805	-0.00408969	-0.0171642	0.00244979	0.00489294	-0.0035006	-0.00342065	-0.000213072	0.0122536	0.00150668	0.00906507
2016-12-02	-0.00841894	0.0138894	0.00841284	0.00352391	-0.00218078	-0.00353615	0.00895647	0.0318342	-0.00333312	-0.00636415	0.00227618	-0.00548355	-0.00325316	0.00574981	-0.00934186	-0.0120124	0.0115059	-0.0142994	-0.0286601	-0.025128	0.00384123	0.00181613	0.00438283	0.00447927
2016-12-09	0.00630467	0.0101254	-0.0118978	-0.00693268	0.00570663	-0.00882591	0.00321241	-0.00953318	-0.00748752	-0.000707746	-0.0147299	-0.00284117	-0.00488117	0.00803353	0.00863568	-0.0261871	0.00421121	0.000855251	0.0123705	0.00713706	-0.00604217	0.00184321	0.00836625	0.00134949
2016-12-16	0.00425484	-0.00015847	-0.00661451	0.00293661	-0.0154605	0.00524613	-0.00127326	0.0194788	0.0036323	0.00513275	0.00430367	-0.00349909	-0.00222449	-0.0150124	-0.00037766	0.0185742	-0.00446768	-0.0125279	0.0183911	0.000464858	0.0115638	0.00851091	-0.00481128	0.005021
2016-12-23	0.00759151	0.00334663	0.00106101	0.00329709	-0.00431474	-0.00702913	-0.00390287	-5.81596e-05	-0.0164546	-0.00350393	-0.00659411	0.0036597	-0.00113374	-0.00607593	-0.00572436	-0.00674675	-0.00208183	-0.00862343	0.0202273	-0.00210477	0.00271782	0.00869804	0.00115099	-0.00175454
2016-12-30	-0.00694092	0.000242471	-0.00314784	0.000388038	0.00400933	-0.00723839	0.00010692	0.0013992	-0.00153189	0.00354865	0.00198418	-0.00243604	-0.00148761	0.00648535	-0.00220664	0.00316606	0.0152993	-0.0018788	-0.00998949	-0.000717602	0.00533064	0.00243792	-0.00602387	0.00403715
2017-01-06	0.00423541	0.000854841	0.0016952	-0.00180529	-0.00822917	-9.57558e-05	0.00431816	-0.0110421	-0.0157553	-0.0094523	0.00385818	-0.00513132	-0.00231699	-0.00556117	0.0170058	0.00696348	0.00187735	-0.00528473	-0.0159577	0.00819776	-0.00652384	0.00248129	0.00442001	-0.0130457
2017-01-13	0.00543938	-0.00398406	0.00273691	0.00721642	0.0248787	0.00713578	-0.00346624	-0.021432	0.0066072	0.00292605	0.0230596	0.00424272	-0.0108634	0.0202285	0.0120765	-0.00217603	-0.00913894	0.0104188	0.0114352	0.00645506	0.00571706	0.00213776	0.00755056	0.00309729
2017-01-20	0.000511934	-0.00815863	0.00218696	-0.00378082	0.00681033	-0.000437288	-0.00970792	-0.00231257	0.0023056	0.0160718	-0.00555083	0.0203186	0.00159569	0.00896702	-0.000220092	-0.0124875	-0.00311798	-0.00783534	-3.05713e-05	0.00284638	0.00195181	0.00844147	0.00617577	0.00456729
2017-01-27	-0.00984594	0.0125533	0.00197411	-0.0104429	-0.00822219	-0.000536688	0.000333367	-0.0234884	-0.0148028	0.00218129	-0.00455998	-0.00435097	0.00359255	0.013297	0.008285	-0.00508793	-0.0108465	0.00242205	0.00502124	0.00827312	0.013237	-0.00754759	0.000956531	-0.0103089
2017-02-03	-0.00885125	0.00770025	-0.00356865	0.00137273	-0.0117651	-0.0129242	0.00473997	-0.00503917	0.00536454	0.00713663	0.00969539	0.00508338	0.00185251	-0.013054	-0.00558393	0.0188648	0.00054557	-0.00388742	0.000462178	-0.00550327	0.026928	-0.0154552	-0.0234301	-0.00407772
2017-02-10	-0.00359673	-0.00430433	0.00759238	0.00305965	0.00488284	0.0032013	-0.000335027	-0.0129671	0.00733522	-0.00168647	-0.00432312	-0.00336255	0.00203849	0.000531679	-0.00536183	0.00178731	0.00704352	0.0065342	-0.0141567	0.00092058	-6.00787e-05	0.00300967	0.00821444	0.010253
2017-02-17	-0.00360188	0.00478577	-0.0016998	0.00198838	-0.00804549	-0.00655674	0.00730806	-0.0207553	-0.00462289	-0.00320868	-0.000657933	0.0411666	-0.002177	-0.00244494	-0.00407076	0.0121505	-0.011464	-0.0101455	0.00537402	0.00288844	0.0108154	-0.0144669	0.00183751	-0.0126059
2017-02-24	-0.00430692	-0.00690873	-0.0022567	-0.00409844	0.0145692	-0.0037266	-0.00442059	-0.00627407	0.00900714	0.00116489	0.0108876	-0.00657195	-0.00120002	-0.00919361	-0.0012095	0.00206135	0.01178	0.00295081	-0.000352896	0.00343842	0.00499591	0.00366783	-0.00787272	0.0159207
2017-03-03	-0.00439632	0.00594306	0.00541663	0.0023398	-0.00602079	0.00412527	0.0042906	0.00876014	-0.0203415	-0.000744755	0.00754139	-0.005855	-0.000317032	-0.00546772	-0.0137783	0.0123857	-0.0101068	-0.00381483	-0.00912187	-0.00806853	0.00538567	-0.00935232	0.00315313	0.00355743
2017-03-10	-0.00023514	0.00509428	-0.00248202	-0.00214821	0.0175566	0.000533187	0.00310262	-0.0139871	-0.00202161	8.62051e-05	0.00242255	0.013806	0.00691778	-0.0135227	0.0139093	0.0010456	-0.0218433	0.00371819	0.0210089	0.00499243	0.00177677	-0.00152675	-0.00730996	-0.0164756
2017-03-17	-0.00175722	-0.00985454	0.00335087	0.0003756	0.00661107	0.0103616	-0.00976584	-0.00347537	0.00318246	0.00862968	-0.00284989	-0.00114724	0.000263394	0.0160266	0.00421845	-0.00984679	0.0139658	-0.00275211	-0.00472867	0.00565172	0.00403531	0.0128357	-0.00274697	0.00829757
2017-03-24	-0.00325088	-0.00717895	0.00310022	0.00433193	-0.000629407	0.00970201	-0.00810429	-0.00453013	0.00220976	0.00355357	0.00233612	0.00126038	-0.0027966	-0.00458851	-0.00404893	0.000813359	0.00999074	0.000956118	0.0185697	0.00125642	0.00637791	-0.00204467	-0.00253821	0.012858
2017-03-31	-0.00187369	-0.00241066	-0.000581216	0.00208611	0.00073661	0.0125267	-0.00153559	0.0109713	0.00956021	-0.00422522	-0.00190131	-0.00904913	-0.00144848	-0.00186063	0.00686168	-0.0049151	-0.000966719	0.0128873	0.00216926	-0.000874263	0.00420893	-0.00829882	0.000928289	-0.00760313
2017-04-07	-0.0217072	-0.00875575	0.00371186	-0.000967772	-0.00391851	0.00129079	-0.00178845	0.0101373	0.00608266	-0.000218728	-0.000500464	0.00256951	-0.00494127	0.00826356	-0.00563089	-0.00103088	0.0128064	-0.00039617	-0.00757894	-0.00469644	-0.00627926	6.37893e-07	0.0040013	0.00226823
2017-04-14	0.00266462	-0.00847231	-0.00394638	-6.34566e-05	0.008391	0.00521015	-0.0039811	-0.00501431	0.00722923	0.0096412	0.00460836	0.0104497	-0.000542272	-0.00623854	0.00411301	0.00477086	0.0139452	0.00435754	-0.0178076	0.000223744	0.00334282	-5.92885e-05	-7.19486e-05	0.00426342
2017-04-21	0.0127314	0.0107018	0.00623367	0.00918865	-0.00127557	0.0126802	0.00545753	-0.0166915	0.00882791	-0.00359752	-0.00030159	-0.000353193	0.000933779	-0.0033902	0.00815259	-0.0177957	-0.00588146	0.00782846	0.0172493	0.00420509	-0.00727186	-0.000496699	0.0076542	-0.00652753
2017-04-28	0.00584139	0.000650524	0.0057594	0.00303244	0.0113879	0.0159663	-0.00205048	-0.00771331	0.00808088	-0.00606879	0.016095	-0.0114678	0.00204102	-0.00633025	0.0219485	0.0102794	-0.0211113	0.00498163	-0.00833001	0.00073859	0.00861846	-0.0119744	0.000332049	-0.0100427
2017-05-05	-0.00793009	0.0106814	0.00113064	-0.000540623	-0.00288043	0.0102905	0.00434995	0.00162363	0.00636686	0.00254237	0.00383676	-0.00475176	0.00597283	-0.00972608	-0.00731226	-0.00256937	0.000240461	0.000347516	0.0102723	-4.15792e-05	0.00729753	-0.0093277	0.00920787	0.00404146
2017-05-12	0.00137728	-0.00367682	-0.00550993	-0.0015977	-0.00637383	0.00240504	-0.00437016	0.0125034	0.00160548	0.00734601	0.00330705	0.0119467	-0.00450174	-0.00660008	-0.00643586	0.00467893	-0.00396304	0.00280307	0.0211234	-0.000404415	0.00087253	0.00714292	0.00659207	0.00549132
2017-05-19	-0.00390066	-0.00943951	-0.00222977	-0.00250188	-0.00508799	0.00439765	-0.00556903	0.00123012	0.00883129	0.0129928	-0.00208183	0.00975586	-0.0028694	0.0112313	-0.000829699	-0.00216935	0.0103384	-0.00128815	0.00836159	0.00443996	-0.0202993	0.00571262	-0.000576952	0.0113793
2017-05-26	-0.00697248	-0.00855867	-0.00307881	-0.000187128	-0.00398742	0.0118708	0.00122038	-0.0216335	-0.00442946	0.0145867	0.00892497	0.0079582	0.00196647	-0.00600782	0.0161124	-0.0102117	0.00338578	-0.00365679	0.0029229	0.0113065	-0.00921741	0.00432055	0.013563	0.0144292
2017-06-02	0.0076914	-0.011632	0.00363052	0.00160356	0.00685189	0.017929	-0.00552616	-0.0276032	0.0074781	-0.000667373	0.0100014	0.00869186	0.00470577	-0.00194419	-0.000890012	0.0125466	0.00176882	0.00151602	0.00577531	0.00532521	0.00535392	0.0012505	0.00623928	-2.10126e-05
2017-06-09	-0.00921414	0.0273952	-0.00177673	0.000682451	-0.00515865	-0.0167006	0.0216813	0.0149263	-0.00607259	-0.011605	0.000671248	-0.0104837	0.0064345	0.0136697	-0.0195169	-0.00405872	0.00553671	-0.00164393	-0.00985441	-0.0136654	-0.0159925	-0.00335001	-0.00501637	0.00367128
2017-06-16	-0.0055384	8.1129e-06	0.00316782	0.0163204	0.00228752	0.00897142	0.00604727	-0.00167965	-0.0442076	-3.43539e-05	-0.000819267	8.30552e-05	0.00908887	-0.0169364	-0.000218093	0.00304358	0.00680475	-0.00646587	-0.013358	-0.00595417	-0.0139978	-0.00305202	0.00979836	0.00871354
2017-06-23	0.000654957	-0.0154944	-0.00290675	-0.00219041	0.00488539	0.00397159	-0.0115962	-0.020648	-0.0173072	-0.000143556	0.0200816	0.00328734	-0.0151359	-0.000218726	7.21988e-05	0.0361311	-0.00144842	-0.00437062	0.00586807	0.0205965	0.0173396	-0.00740236	-0.000691228	-0.00359562
2017-06-30	-0.00293097	0.0346517	-0.00178166	-0.00890544	0.00976258	-0.00990905	0.0167204	0.00574316	0.0128961	-0.00678329	-0.0041452	-0.0107542	0.0110964	0.0131695	-0.0156345	-0.0203433	-0.00872355	-0.000664954	-0.027898	-0.00978909	3.87853e-06	-0.014889	0.00984539	-0.0216496
2017-07-07	0.00744669	0.00704279	0.00492012	-0.0036083	-0.0012975	-0.00628521	0.00747138	-0.0058898	-0.00808801	-0.00312495	-0.000862505	-0.00354253	0.0125053	0.00809076	-0.00890553	-0.00371671	-0.00153005	-0.00382738	0.00736301	-0.00132714	-0.0075558	0.00101683	0.00327892	-0.000940085
2017-07-14	0.011201	-0.0145048	-0.00125117	-0.000298757	-0.00736307	-0.0114068	-0.0104148	0.0100846	0.0023397	0.000796271	-0.00115918	0.00125019	-0.00648872	0.00869787	0.0116946	-0.0046817	0.00480637	-0.000690142	0.0282455	0.0137467	0.0160501	-0.00401177	-0.00218713	0.000539989
2017-07-21	-0.0116779	-0.00549245	-0.0074995	-0.0030965	0.0100183	-0.00631922	0.00347099	-0.0051094	-0.00733932	-0.00250047	-0.00706283	0.0105622	0.00422759	-0.00468931	0.0142645	0.00676472	-0.000194218	-0.0045453	-0.00156139	0.0047397	0.00348309	0.0106831	-0.0231413	0.0105512
2017-07-28	-0.00637949	0.0100638	0.000285293	-0.00218697	-0.00947591	-0.0105454	0.0044346	0.0113415	0.01734	-0.0058808	-0.00737165	-0.00402596	0.0123663	0.00873903	0.00314641	-0.0197772	0.00421978	0.00886518	-0.0157986	0.000218585	-0.0147804	0.0126344	-0.0133288	-0.00608521
2017-08-04	0.00358983	0.00613237	0.00322679	0.00651549	0.00799694	0.00304872	0.0114071	0.00249686	0.00310262	-0.0105815	-0.0117058	-0.0102311	0.00510493	0.00345026	-0.00987308	-0.00785592	0.00785086	-0.00764414	-0.00699543	-0.00506512	0.0141209	0.00122441	0.00680526	0.0140408
2017-08-11	0.00942998	-0.00507289	0.000140419	-0.00321964	-0.00134939	-0.00151658	-0.00812037	-0.00341432	0.0108931	0.00468176	0.00643548	0.00814166	-0.00512504	0.00417118	0.00199098	0.00108203	-0.00244904	-0.00434789	0.00468984	0.00113282	0.000182875	0.00508744	0.00402901	0.010172
2017-08-18	-0.00461155	-0.00409328	-0.00663582	0.00843971	-0.0124912	0.00452379	0.00297876	-0.00671756	0.000230902	0.00660285	0.00548236	0.00717143	-0.00576466	0.00593701	-0.00770085	-0.000730524	0.00826946	-0.00363772	0.0090124	0.00744834	0.00195095	-0.00130464	0.00240109	0.0210513
2017-08-25	0.00769368	-0.00520421	0.000700716	-0.00290004	-0.000366399	-0.00347474	-0.00343619	0.00521223	-0.012037	-0.00828438	-0.0016576	0.00201896	-0.00478179	0.0132595	-0.00537581	0.00900102	0.00938471	0.00280882	-0.00653187	0.0051055	0.0120963	0.00791977	-0.00653074	0.00267804
2017-09-01	-0.00176889	-0.0130704	0.00508777	0.0053025	0.00453701	0.00808094	-0.0102464	-0.00207184	-0.00919432	-0.000497941	0.00576521	0.00167434	-0.0155909	0.00494642	-0.00339484	0.0170164	-0.0030504	-0.00952168	0.00730625	0.000464845	-0.000284236	-0.0108305	0.000671813	-0.00734182
2017-09-08	0.0110067	-0.0164711	0.00120719	0.00352398	-0.00434633	-0.00114546	-0.0159008	0.0202934	0.00480454	0.00549858	0.0169215	0.000696313	-0.0153026	8.45979e-07	-0.0090467	0.0145455	0.0150068	0.00924587	-0.00505826	0.00669174	-0.00597569	-0.0184932	0.00560163	0.0191737
2017-09-15	0.0175825	0.0153785	0.00285465	-0.00981544	-0.00779359	-0.0119356	0.0106889	0.0127308	-0.00153257	-0.0144289	-0.0155443	-0.0171453	0.00609614	-0.0120229	-0.0134441	-0.00623618	-0.00900674	0.00476473	0.0311965	-0.00982091	0.00553471	-0.00578286	-0.00231189	-0.0201471
2017-09-22	0.013978	0.0189385	0.00584181	-0.00288004	-0.0133058	0.00348565	0.0117667	0.0214429	-0.0197345	-0.0263027	-0.0210185	-0.0257283	-0.000630379	-0.00722911	0.00604567	-0.0063787	-0.0213847	-0.00980142	0.00510174	-0.00500663	-0.00457225	0.00898451	0.00459452	-0.0140024
2017-09-29	-0.00354611	0.00512333	0.000363993	0.000832628	-6.55145e-05	-0.000464459	0.00599492	0.00847726	-0.00969927	-0.00153337	0.000394197	-0.0015668	-0.00261328	-0.000629495	0.000302101	-0.00634109	-0.00483442	-0.00197739	0.0117238	-0.00597478	-0.00721909	0.000876712	0.000822544	-0.00999702
2017-10-06	0.0105975	-0.00290699	0.00166129	0.000554499	-0.00238713	0.00184398	0.00698834	-0.00510603	-0.0111444	0.00114942	0.00171963	-0.00270317	0.000191959	0.00622938	0.0034807	0.00449316	0.00105913	0.0061299	0.00342512	0.00423904	-0.00446285	-0.0113444	-0.0137759	-0.000606953
2017-10-13	-0.00478714	-0.0117331	-0.00333019	0.00419213	0.00303478	0.00657008	-0.00173829	0.00679052	0.0263013	0.016219	-0.018118	0.0258438	0.00211703	-0.00400905	-0.00815036	-0.00243024	0.0148346	-0.0036578	0.0167205	0.00739538	-0.00257684	-0.00234727	0.0106428	0.0201786
2017-10-20	-0.00979871	0.00409126	0.00329333	0.00701371	0.000753823	-0.00972654	-0.00109816	0.000505501	-0.00523199	-0.00897461	0.0276784	-0.0455887	0.00827916	0.0022849	-0.00309408	-0.00126466	-0.00895221	-0.0121455	0.000749665	0.0109264	-0.00526148	-0.00377077	-7.94169e-05	0.00562624
2017-10-27	-0.00101325	0.0050705	-0.000972048	0.00692855	0.024125	0.000572656	-0.00201071	0.0129474	0.000314573	-0.00126427	0.0107813	0.00946133	-0.00130293	0.00783703	-0.0136303	-0.0391363	-0.00767081	0.0180176	0.0300941	0.0103034	-0.0150118	0.000582973	0.0011329	0.00962392
2017-11-03	0.00818343	-0.00809491	-0.000819854	-0.00454423	-0.00913448	0.0104555	-0.00314806	0.0207844	0.0130811	-0.000407308	-0.00625988	-0.000375622	-0.00840455	0.0065746	-0.0104856	-0.00702334	0.0156889	-0.0106947	0.0315126	-0.00358034	0.0161255	-0.00785029	-0.00202723	0.00669075
2017-11-10	-0.0128147	-0.0139106	-0.0073875	-0.00518719	-0.00216045	-0.00221485	-0.0080041	0.00786851	0.0164814	0.00379761	-0.0036715	0.0115666	0.00933999	-0.000973206	0.007355	-0.00786276	0.0184569	-0.000753542	0.00469571	0.00432317	0.0139529	-0.0109571	-0.0141837	0.000145033
2017-11-17	0.00920635	0.0136759	-0.0106541	-0.00267368	0.00757276	0.000430698	0.00498314	-0.0200589	0.0285877	0.00701078	-0.000869589	-0.00618253	0.00778484	-0.0106112	0.0104788	0.0073664	-0.0107147	0.0100383	0.00202204	-0.00325101	0.00546695	0.00798145	-0.00359744	-0.00774228
2017-11-24	0.00919861	-0.00943026	0.00145729	-0.00268677	-0.00332793	-0.00205937	0.00024658	0.00457696	-0.00633002	0.000201654	0.00491917	0.000973207	-0.00716788	0.00761244	-0.00451633	-0.00394747	-0.000258808	0.0047359	0.00768128	-0.000460255	-0.00679015	0.00479448	0.00277045	-0.00243288
2017-12-01	0.00067757	0.0172721	0.00262981	0.00287941	0.00231011	0.00519209	0.0236312	0.00373326	0.0112394	-0.00986414	0.00485982	-0.00109801	0.00370888	-0.00710779	-0.0114902	-0.00170352	-0.0190565	0.00512696	-0.0522494	-0.00959876	-0.0173984	0.00395313	0.0276942	-0.00671526
2017-12-08	-0.00843085	0.010572	-0.000609083	0.00440902	-0.00932908	0.00731569	0.00567992	-0.00458782	0.0034276	0.00440752	-0.00985423	0.00496041	-0.0058911	-0.0044064	0.00979011	-0.0146162	-0.00189864	0.0111601	-0.0195012	-0.00646421	-0.00690499	-0.00230812	0.0102012	-0.00420696
2017-12-15	-0.00175343	-0.00972974	0.000365161	0.000869704	0.0135835	0.00186399	-0.00256269	-0.00765541	0.00017586	0.0018864	0.00183542	0.000905503	-0.0044994	0.00554659	0.00924096	0.0114802	0.000507716	-0.0105248	0.0057951	0.0111374	-0.00634228	-0.0109305	-0.0093014	-0.0252475
2017-12-22	0.011125	0.00729628	0.00620692	-0.00169745	0.000406552	-0.00716603	0.00136627	0.0246415	-0.00481876	-0.00603407	-0.00646549	-0.00765172	-0.00260644	0.0115829	0.00230371	-0.0138618	-0.022185	0.00305649	0.0114913	-0.0112336	0.0076665	-0.00464363	0.00225687	-0.0262456
2017-12-29	-0.000200417	-0.00314592	0.00121889	-0.00271762	-0.00179381	0.00281123	0.000948189	0.00337564	0.00609078	0.00111881	-0.000905133	-0.001123	-0.000281029	0.00707037	-0.00536672	0.00156498	0.0115922	-0.00050449	-0.00952997	0.00256513	-0.0125294	-0.000572927	0.00110772	0.00105859
2018-01-05	0.00469625	-8.08978e-05	0.00446617	0.00103098	-0.00516529	-0.0194907	-0.00248374	0.0098491	-0.0109736	-0.012419	0.0144607	-0.0176062	-0.0108252	0.00367171	0.00830347	0.00279508	-0.0152321	0.00850058	0.00734107	0.00926425	-0.00222974	-0.0177992	0.00636516	-0.0165932
2018-01-12	0.00623148	0.00909377	0.0123028	-0.0079133	-0.00614609	0.00811246	0.0178	0.0112138	-0.00696047	-0.0107341	0.00211979	-0.0173376	0.00490301	0.0048016	6.28848e-05	-0.00356268	-0.0239734	0.0152502	-0.0285645	0.00261693	-0.0119814	-0.0169302	0.0112676	-0.024641
2018-01-19	-2.52442e-07	0.00297566	-0.00965629	-8.60054e-05	-0.00137059	0.0119623	0.00136532	-0.0155419	0.00667118	-0.00182479	0.00848133	0.0105992	0.0109832	-0.011397	0.00516971	-0.00282854	0.00866411	-0.00518961	0.0272407	0.00387003	0.00762331	-0.00110068	-0.0118206	-0.00502057
2018-01-26	-0.0128259	0.00181905	-0.0023031	-0.00470398	0.000294602	-0.0078656	-0.00142451	0.000110112	0.0105362	-0.00335249	0.011082	-0.0194433	-0.0131353	-0.00979462	0.0158549	0.0168084	0.00548673	0.0301762	-0.00634525	0.0115026	-0.0208272	0.0104227	-0.0215674	-0.00373981
2018-02-02	0.008857	0.0163793	0.00696073	-0.00956268	0.00737324	0.00435768	0.00458537	-0.0166841	-0.00306407	0.000342963	-0.00802097	0.0178232	0.0132531	-0.00638901	0.00245626	-0.0137273	-0.00372075	-0.00329633	-0.0120701	-0.000614113	-0.0133736	0.0132214	-0.00471988	0.00520632
2018-02-09	0.0178734	-0.00177221	-0.00422225	-0.00781613	0.00568145	0.00408023	-0.0104791	-0.0216793	0.00471259	-0.00651975	-0.00405176	-0.00210556	-0.00405322	0.000801002	-0.0111088	-0.00346932	-0.0103913	-0.00222693	0.013253	0.00602526	0.0111601	-0.00256589	-0.00679943	0.00355044
2018-02-16	-0.0132879	-0.000816132	0.00473307	0.00615217	0.00403578	-0.00815343	0.0072986	-0.00495418	0.0040755	-0.00217642	3.56294e-05	0.00243718	0.00306571	0.0106146	-0.0028076	0.00446535	-0.0102439	-0.00711882	0.00167177	0.00744951	0.0289881	-0.00716119	-0.000187948	-0.000454945
2018-02-23	-0.00752132	0.00350627	0.00254626	0.00687147	-0.00610985	0.00615949	0.00348628	0.0124866	-0.0438005	-0.00547321	-0.00496701	-0.0106678	0.000892683	0.000500047	0.00416196	-0.00621069	0.000617378	0.00257109	0.0135405	0.00497601	-0.00843396	0.00182061	-0.00208609	0.0144765
2018-03-02	-0.00568743	-0.00324264	-0.0112201	-0.00605728	-0.00320757	-0.0130137	0.00181343	0.00128115	0.00205779	0.00401647	0.00733715	0.00258936	-0.00379637	-0.0163172	-0.00929338	0.00284985	-0.00857808	-0.0054731	0.0263222	0.00983141	0.0196775	0.00628681	0.00293779	-0.00953059
2018-03-09	-0.0111413	-0.00318634	0.00240926	0.00517323	-0.00685104	0.0120229	0.0119112	-0.0114856	-0.025446	-0.00248055	-0.00201097	0.00860479	0.00166256	-0.00510133	0.007668	0.0023673	0.00143327	0.00121536	0.0131978	0.00836998	0.00521891	0.00565237	0.00363244	-0.00381866
2018-03-16	0.0064209	-0.0063459	-0.00662733	0.00675065	0.00592604	0.000450122	-0.00481496	0.00275204	0.000337898	-0.00233125	-0.00181397	-0.00962037	0.00711112	0.000857859	-0.00801818	0.00459971	0.0145572	0.00583852	0.0070372	0.00239933	-0.00109628	-0.0017918	0.00340759	0.0267119
2018-03-23	-0.00283897	-0.00514425	0.00168755	0.00160458	0.0113156	0.00308173	-0.011631	0.0368425	0.0143691	0.000327514	-0.00551924	0.0159999	0.00458884	-0.00252598	-0.0176341	-0.00209273	0.00917314	0.00775581	-0.0104858	-0.0146348	0.00109986	0.00187712	0.00104655	0.0224496
2018-03-30	0.0058176	-0.00315055	0.00112447	0.00107161	0.00150022	-0.00376606	0.00587522	-0.00712194	0.00731699	0.00436991	0.000536767	0.0248936	-0.0150833	-0.0016694	-0.00970287	0.0033966	0.0119586	-0.00471686	-0.0080661	0.00553034	-0.00387501	-0.005644	0.000159965	0.00510956
2018-04-06	0.00935098	-0.0053351	-0.00702045	0.00406472	0.0219081	0.000163452	-0.00590855	0.0199864	-0.0036335	0.0117799	0.0106945	0.00706328	-0.00100558	0.00196994	-0.000142626	-0.00194218	0.0030711	-0.0117904	-0.0317555	-0.00232262	-0.0080221	0.000416434	0.000892104	-0.000388898
2018-04-13	0.00525518	-0.00672819	0.000478326	-0.00757975	0.00947151	-0.00460374	-0.00509562	0.019764	-0.0122939	-0.0119514	-0.00440134	-0.0195706	0.00686141	0.00793071	-0.012349	-0.00170229	-0.0142213	-0.0194332	0.025525	0.00535722	0.00989293	-0.00225554	-0.0028991	-0.0105226
2018-04-20	-0.0213143	-0.00251801	0.00982072	0.00873498	-0.00962031	0.016302	0.00357442	0.0139325	0.00967665	-0.0232885	0.0154065	-0.0197302	-0.00469572	0.0118839	0.0135469	-0.0169739	-0.00527875	0.0267857	-0.0455215	0.00356396	-0.0163963	0.0105521	0.0130138	0.00400927
2018-04-27	-0.000268437	0.00442775	-0.0267382	-0.0111825	0.00786754	-0.00651195	-0.00827371	0.00689582	0.0100289	-0.00588725	0.0181459	-0.00126306	0.000653499	-0.0153499	-0.0198487	0.00728368	0.0107189	0.020337	0.00223761	0.00431587	-0.0111654	0.00935165	0.00393203	0.0193306
2018-05-04	0.00347078	-0.00589162	-0.00197969	0.00167218	-0.00893003	0.00793971	1.20066e-05	0.0107546	-0.00237202	-0.011067	-0.00783956	-0.0139869	-0.00957552	0.00681298	0.00858818	-0.0192308	0.000987863	0.00278662	0.0202303	0.0104629	0.0359325	-0.023061	-0.00484035	0.00846863
2018-05-11	-0.00120199	0.00823828	0.00789621	0.00192008	-0.00343617	-0.00719349	0.00723104	0.0192075	-0.0241515	-0.0103386	-0.00146432	0.00376112	-0.00336748	0.00763138	0.00485081	0.000698666	-0.00229923	-0.0193604	0.0111468	0.000395621	-0.00603	-0.00656223	0.00719828	-0.0210275
2018-05-18	-0.000899935	-0.0165943	0.00830917	0.00156534	0.0122905	-0.00200613	-0.00478289	0.0172173	0.00594017	-0.00254201	0.0136593	0.00947948	-0.00426538	0.0118724	-0.00892038	0.0118417	-0.0218706	0.00223665	-0.00643204	-0.00218356	-0.0101126	-0.0156732	-0.00388922	-0.00769275
2018-05-25	-0.0105945	0.000411337	-0.000414928	0.00675775	-0.00384088	0.0120235	-0.00498261	-0.05218	-0.0044471	0.00712117	0.00455557	0.0108235	-0.00429757	-0.0138936	-0.00111816	-0.00136587	0.00624994	0.012112	0.0310125	0.00616268	0.01072	0.0088835	0.0136983	0.00841803
2018-06-01	0.0057507	-0.00822208	-0.0075648	0.0031585	-0.00173656	-0.00671877	-0.0141417	0.0147866	-0.00118491	0.00396442	-0.00917827	-0.00752159	-0.00777141	0.00307799	0.00906764	0.0045807	0.00965551	-0.00327412	0.00124678	0.00235997	-0.00415906	0.00249314	0.00376711	0.000983234
2018-06-08	0.0079497	-0.00414731	0.000404368	0.00555782	0.0106653	-0.0164742	0.00259178	-0.00214535	-0.00181579	-0.00381866	0.00380831	0.00505659	-0.000680099	0.0133989	-0.00210263	-0.00409917	-0.00714458	0.0160863	-0.0116535	0.00330577	-0.00054398	0.00455501	-0.0118836	-0.0279525
2018-06-15	-0.00829527	-0.0173234	-0.0121183	0.00196895	-0.0070427	0.00911518	-0.0115715	-0.0218345	0.00184095	0.0159358	0.0157002	0.00295154	-0.00405714	-0.0162106	0.0372981	0.000428731	-0.00564554	0.0198432	0.00200222	0.00545413	0.00399019	-0.00529829	0.00671114	0.0126685
2018-06-22	-0.0286699	0.00609755	-0.018688	0.00573109	-0.0199131	-0.00701886	-0.00223647	0.0234109	0.0162648	0.00203595	0.00599519	0.00196541	-0.00481741	-0.0168363	0.0170205	0.00707114	0.0196767	0.00352261	-0.0214124	-0.00174532	-0.0121737	0.000595527	-0.0192486	0.0115992
2018-06-29	-0.0116244	-0.00361053	0.00339569	-0.00369968	0.0153807	-0.0330573	-0.00891129	0.022251	-0.00424896	0.00130847	-0.0119639	0.00974602	-0.00202246	0.009125	-0.00989825	0.0014012	0.00161025	-0.012098	-0.0297097	-0.00187345	0.00332178	-0.00236006	-0.026122	0.01701
2018-07-06	0.00112164	-0.00384945	-0.00924172	0.00316057	-0.0247631	-0.0156385	-0.0115496	-0.0062615	-0.0109126	0.00442934	0.00448234	-0.00881451	0.000870053	-0.0131587	0.00413334	0.0137917	-0.00135756	-0.00428635	0.00531332	0.0100463	-0.00790316	0.0121736	-0.0128521	0.0168707
2018-07-13	-0.00825524	-0.00518892	0.0123445	0.00621419	0.00905228	0.0151767	0.00195568	-0.00333896	0.00699562	-0.00488099	0.00752343	-0.00208217	-0.00839551	-0.0101782	0.00761879	0.00508704	-0.0122139	0.0060699	-0.0182422	0.0161752	-0.00161441	-0.0028079	-0.000887506	-0.0139224
2018-07-20	-0.00274906	0.0158664	0.00243611	-0.00258953	0.00638886	0.0030267	0.0126683	-0.00557796	0.000823165	-0.000347804	-0.00235941	-0.00467171	0.00643348	-0.00737173	-0.0114928	-0.00360972	-0.00973153	0.00168858	0.0139742	0.00277112	-0.00260916	-0.0111021	0.020975	0.00281605
2018-07-27	-0.0136787	0.00743369	0.00437358	0.00576987	-0.0103743	-0.00708524	-0.00972666	0.00211563	0.00421316	0.000720552	-0.000720107	-0.000776124	-0.00109971	0.0205009	-0.0150314	0.00700671	-0.00135494	0.00204434	-0.00981058	-0.00820956	-0.00568804	-0.00699785	0.0165579	-0.00524455
2018-08-03	-0.00295592	-0.00601823	-0.00958146	-0.00319937	0.00166659	-0.0169229	-0.0118938	-0.00650945	-0.000362694	-0.00417406	0.00607573	0.01543	0.00494449	-0.0013803	-0.0122317	0.0157213	0.00579442	-0.0129707	0.0111535	-0.0109059	0.0115553	0.00235896	-0.00196955	-0.0057199
2018-08-10	0.00182741	-0.00523526	-0.00346397	0.00741844	0.0108676	0.0076807	0.00635076	-0.000263788	0.000578488	-0.0130333	-0.00382817	-0.0135462	0.00175179	-0.00625518	0.00421754	-0.00142489	-0.00937981	0.00429917	-0.0182973	0.00679859	-0.00249264	0.0167157	0.00592438	-0.00300004
2018-08-17	-0.0139551	-0.00952661	0.00456656	0.0165455	0.000256625	-0.00415738	-0.000427055	-0.0218811	0.0381813	0.00662468	0.0132642	0.00582355	0.00476854	-0.0137424	-0.0217837	0.0099729	0.0125272	-0.00128105	-0.0229506	-0.00185487	0.0136657	0.0109454	0.0037035	0.01705
2018-08-24	-0.0176619	-0.00347018	-0.00363285	-0.000417175	-0.00445263	-0.00463744	-0.00133015	0.0178033	-0.0152984	-0.0199244	0.000135889	0.00257392	0.00670925	0.00618899	0.011126	-0.00311905	-0.0108958	0.00809318	0.0225533	0.00995106	0.00522447	-0.00978447	-9.31431e-05	-0.00966816
2018-08-31	0.00477127	-0.00447331	0.00449155	0.00208101	-0.000121212	0.00692764	0.00288542	-0.010098	-0.00365333	-0.0105704	0.00669314	0.00100124	-0.0019341	-0.00187289	-0.0164575	-0.00117101	0.00359498	-0.00533175	0.00655616	0.00772768	0.0125024	-0.0106034	0.0018716	-0.00460562
2018-09-07	-0.0110396	0.00100067	0.00688573	0.0092124	-0.0179227	-0.00987661	0.00631351	-0.00539888	0.0118813	0.00371663	0.00725501	-0.0126822	0.00652323	-0.000575434	-0.0129499	0.00621368	-0.0135142	0.00359787	-0.0120313	-0.00920155	-0.0131125	0.0031182	0.00782449	0.00952892
2018-09-14	0.0139403	-0.0154592	0.0090263	-0.00666767	0.00445753	-0.0128733	-0.00183461	0.00610791	-0.0139906	-0.000730399	0.00336117	0.00347991	0.00128953	-0.000679301	-0.000876278	-0.00468571	-0.00297055	-0.00436541	-0.00914248	0.0200506	-0.00326841	0.012862	-0.00293689	-0.00704026
2018-09-21	0.00800708	0.00475295	0.00527194	-0.0157831	0.00326262	0.0170181	0.00500722	0.000671365	0.000712671	-0.00369837	-0.00292017	-0.00227094	0.00854239	0.0233572	-0.00365691	-0.000768933	-0.00194205	-0.000730936	-0.00199067	0.00128504	-0.00492301	-0.0132736	0.00130185	-0.0100216
2018-09-28	-0.0159486	-0.0160471	-0.00264506	7.77431e-05	-0.00139411	-0.00165799	-0.0214116	0.0245433	-0.00369321	-0.00175255	0.0207637	-0.00132728	-0.00236481	-0.010378	0.0147081	0.0137024	-0.00929198	0.00225916	0.00487143	0.00674953	-0.00122293	0.00652915	-0.00160321	0.00611351
2018-10-05	-0.0143895	0.00720354	0.0110283	0.00495848	-0.0214901	-0.0161015	0.0138483	0.0139798	-0.00946355	0.000520431	0.00217615	-0.0109243	0.000991678	0.00105865	-0.0113331	0.00954112	-0.0157763	-0.018627	-0.00612414	-0.00390721	0.00157103	-0.000379244	-0.00732922	0.0110699
2018-10-12	-0.0199325	-0.0103706	-0.018425	0.0107021	-0.0124502	0.015014	-0.0136033	-0.00407841	0.0359438	0.00707321	0.0121535	-0.0099718	-0.00341179	-0.00731541	0.0129454	0.00513265	0.0115569	0.0100499	-0.00552334	-0.000457005	0.008486	0.00585595	-0.00554723	0.0106466
2018-10-19	-0.0172971	-0.00995621	-0.0135835	0.00261162	-0.00891211	-0.000359983	0.00655121	-0.0107325	0.0139405	0.0190453	-0.00619279	0.0279866	0.00456151	-0.0088105	0.00709989	0.0192836	0.0208983	-0.0115248	-0.00855746	-0.00199406	0.00154197	0.008897	-0.00536927	0.0122537
2018-10-26	0.0374586	-0.00627002	-0.00901289	-0.00500806	0.0243024	0.0130701	-0.0082011	-0.0228187	0.0233083	0.00709175	-0.00520312	0.0108459	-0.000794599	-0.000823594	0.00385975	-0.0121206	0.0301927	0.00831897	-0.00861886	0.0102944	0.00894094	-0.0120075	0.00905722	0.00516276
2018-11-02	0.00606581	0.012517	-0.00391561	0.000710111	0.0180394	0.0219857	0.00991089	-0.0178765	0.0158476	-0.0167487	-0.000299294	0.00212218	0.00780611	0.0160928	-0.00639047	-0.00480381	-0.0156807	0.00617116	0.0248024	-0.0131989	0.00690182	-0.0167021	0.00132432	-0.0165753
2018-11-09	-0.0235129	-0.011775	-0.00564999	0.00124124	-0.0274529	-0.00652268	0.00419511	-0.0117195	0.00946571	0.00806166	0.0159424	-0.00606941	0.00352794	-0.00971627	-0.0170171	0.0191318	0.00975657	0.00868836	-0.0132525	0.00376902	-0.0169102	-0.00931508	-0.00241872	0.00888743
2018-11-16	0.00678182	-0.000362112	0.00134679	0.0155462	0.00443327	0.02551	-0.00128692	-0.000992891	-0.0187646	-0.00619543	-0.00279023	0.0323902	-0.0124205	0.0106745	0.00918889	0.00345802	0.0151093	-0.00505702	0.000396296	0.00263166	-0.00388287	0.0304867	0.0191575	0.00592098
2018-11-23	0.0121256	0.00092658	-0.00382132	0.00431756	0.00250724	0.0149931	-0.0025564	-0.0184802	0.0118333	0.0101685	0.00184926	0.0134105	-0.00358726	-0.0193921	0.0052736	0.0151327	0.00973729	-0.00208964	-0.00386592	-0.0128236	-0.0242394	0.0119321	0.0112878	0.00561336
2018-11-30	-0.00425414	0.000554503	-0.00178971	0.00776085	-0.0198788	-0.00755574	-0.00542175	-6.54502e-05	-0.00927195	-0.00878702	0.0096982	-0.00927912	-0.00373906	-0.0136542	0.000750815	0.00537711	-0.00423178	0.0131999	0.00160399	0.0172671	-0.02102	0.00776905	0.00106635	0.00157075
2018-12-07	0.00747781	-0.0116438	-0.00885068	-0.00127558	0.0152719	0.00624128	-0.00951722	0.0152468	0.00297611	0.0090929	-0.0100261	0.0203249	-0.013486	0.00837182	0.0098867	-0.00360065	0.0303837	0.00160273	-0.0104513	0.00156379	-0.000804555	0.00403358	-0.0169604	0.0327817
2018-12-14	0.0128382	-0.0138651	0.00757883	0.00123755	-0.00520951	0.0109291	-0.00243213	-0.01636	-0.00727371	0.00124207	0.00354955	0.0132071	-0.00793503	0.00654588	0.015639	-0.0024258	0.00391282	-0.00666872	0.0282468	0.0112308	-0.00892712	-0.000149879	-0.0163577	0.016368
2018-12-21	0.011484	0.000775667	0.00126141	0.0021357	0.0125048	-0.0103519	0.0058569	-0.0194661	-3.77648e-05	-0.00105632	-0.00499249	0.00105326	0.0140488	0.024238	0.00354556	0.00216609	0.00598316	-0.0220588	0.0055905	-0.011211	-0.00444253	0.00906273	0.00214873	0.0104744
2018-12-28	-0.00633511	0.00280245	0.000553168	-0.000596072	-0.00409696	0.0066124	0.0108177	0.00192396	0.00695397	-0.010013	0.00395872	-0.0107721	-0.00315983	-0.00492385	0.00446468	-0.00122416	-0.013294	0.0195777	0.00767841	0.0092937	-0.00191212	-0.00518862	0.0111638	-0.0141871
2019-01-04	-0.0149827	0.00846768	-0.00263879	-1.26611e-06	0.00397373	0.00522018	-0.0122424	0.0209625	0.00931242	0.00465285	-0.0255926	0.00413455	-0.00354149	-0.0082192	0.01462	0.00728141	-0.00250739	0.0144378	-0.0346224	-0.000595993	-0.0432988	0.0183786	-0.00454525	0.00399178
2019-01-11	0.0255268	-0.0030724	0.00429505	0.00936976	0.010701	2.177e-06	-0.0118497	-0.00717727	-0.0081033	-0.00928502	0.00147544	-0.0157854	0.000154514	-0.006158	-0.020016	-0.00334443	0.0150993	0.00181574	0.0220013	0.00711809	0.0155086	0.00243157	-0.00038242	0.00720873
2019-01-18	-0.00945304	0.0150983	0.000857046	0.00510489	-0.00133744	-0.00750772	0.016848	-0.00158951	0.000559763	0.0023973	0.0137485	-0.0136526	0.00992297	-0.00397843	-0.0106617	-0.0136775	0.00315102	-0.0151497	-0.0269646	0.00561503	-0.00687111	-0.0171005	0.00358382	0.0025665
2019-01-25	0.00297002	0.00253383	0.00381329	-0.000975764	0.00536358	0.0111723	-0.0022647	-0.0152088	-0.00354812	-0.00749931	0.00617866	-0.00710107	-0.00307561	-0.00155301	-0.00322801	-0.0121354	0.0161224	0.00231957	0.0332191	0.0136613	0.0211499	-0.00379055	-0.000809421	0.00276384
2019-02-01	-0.000140803	-0.0184773	0.00457659	0.0035982	0.0069339	-0.00196922	-0.00504095	0.00815556	-0.0299881	0.0134707	0.00147919	0.0105639	0.00502161	0.00678358	0.00989758	0.00535545	0.0135533	-0.000888523	-0.0150911	-0.0110411	0.0296455	-0.0166912	-0.00033985	0.00653493
2019-02-08	-0.0270072	0.00188474	0.005013	8.83107e-06	-0.0105582	-0.0084861	-0.0114121	-0.00388404	0.0021769	-0.00267315	0.000572812	0.00887257	0.00678393	-0.0105866	-0.00329251	-0.00705263	-0.00206142	-0.0117358	0.0135636	0.0195815	0.0185976	-0.00500922	0.00178896	0.00310394
2019-02-15	0.00136499	-0.00347407	0.00975262	-0.00482073	0.000834032	-0.00550811	-0.00409364	0.0113357	0.00860033	-0.005372	0.00752503	-0.00369655	-0.0111057	0.00523191	-0.0147395	0.00123024	-0.0105284	0.00687697	0.0118072	0.00339905	0.0052736	-0.00191772	0.00609297	-0.0152486
2019-02-22	0.00726071	-0.00129092	0.00437243	0.00648907	0.00609617	0.00799291	-0.000890148	-0.00306431	-0.0140843	-0.00649109	-0.0124295	0.002241	0.00947079	0.0165925	-0.005804	-0.0104021	-0.00553016	0.00257356	-0.000456461	0.00570685	0.00920806	0.00651065	-0.00127838	0.00291056
2019-03-01	0.00855966	0.0057531	-0.00512007	0.00417651	0.00666652	-0.00800904	0.0084827	0.00133088	-0.00892285	0.00410168	-0.0141374	-0.021131	0.0113696	-0.00864091	0.00122414	0.0134456	-0.0122568	0.0104788	-0.00945655	0.00581213	-0.0111093	-0.00819612	-0.00675987	-0.00403658
2019-03-08	-0.0209742	-0.00410162	-0.00295175	-0.000620088	-0.00621057	-0.000761042	-0.0063202	-0.00232949	-0.00882817	0.0124231	-0.0143749	0.0167947	-0.010097	0.00804948	0.0240305	-0.00311452	0.0219578	-0.00511678	-0.000846824	0.000130947	0.00456164	0.0056977	0.0026591	0.0112633
2019-03-15	-0.0176682	-0.00253881	-0.0151406	0.00102377	0.00209688	-0.00473044	0.00311405	0.00923075	-0.00330933	-0.00553258	0.0171161	0.0090141	0.00507544	-0.0024265	-0.00160972	0.000528872	0.000122579	-0.00961298	0.0255574	0.00697602	0.0127489	0.00873621	-0.00444272	-0.00135361
2019-03-22	-0.00640526	-0.0326408	0.00126654	0.00246728	-0.0122824	0.0130769	-0.0137244	0.00732975	0.0013627	0.011541	-3.28261e-05	0.00514388	-0.00778649	0.00198634	0.00724603	-0.00762588	0.0175043	0.00980053	0.0207449	0.00749273	0.00903328	-0.000786911	-0.012286	0.0021336
2019-03-29	-0.00334388	0.0056445	0.00668021	0.00557346	0.00945309	-0.00330198	0.00626025	-0.00229826	-0.00331751	0.0143319	-0.00887483	0.00518698	0.00408821	0.00507152	-0.0215314	0.00431324	0.00297743	0.0108809	-0.0215706	0.00277666	-0.00602972	-0.0124632	0.0182627	-0.0090489
2019-04-05	0.0282553	0.00920783	0.00762009	-0.00369	0.00524079	0.0119141	0.00515831	-0.00377917	-0.0130679	-0.0180218	-0.0156966	-0.0211529	0.00379602	0.0167148	0.0123783	-0.0165269	-0.00454151	-0.00107435	0.0283659	-0.00844875	0.010634	-0.00746229	-0.00154335	-0.0044422
2019-04-12	0.0122931	0.00836913	-0.00732895	0.00307135	0.0116852	0.000466379	0.00534256	-0.00182833	0.00796005	0.00489401	-0.0332073	0.00309737	0.00519218	-0.00183758	0.0110773	-0.0228148	-0.00533906	-0.000368677	0.00451463	0.00175947	0.00223216	0.00596499	0.00377499	-0.00477568
2019-04-19	0.0217935	0.00156953	0.00991266	0.0170233	0.0244299	0.00629079	0.00510761	0.000195371	0.00495549	-0.00149688	-0.0397998	0.0129065	0.0117362	-0.00737155	0.011786	-0.0395014	-0.0200179	0.00918475	0.0420804	0.00436016	0.00636068	-0.00407992	0.00896104	-0.00648302
2019-04-26	-0.0293169	0.00183083	-0.00460963	0.00204411	-0.0171317	0.0088142	0.00859593	-0.0116384	-0.0177912	0.00386566	0.0416724	0.00163805	-0.000766508	-0.0204278	0.0145212	0.01613	0.00236467	-0.00163275	-0.0336334	0.0222405	-0.023952	-0.0162069	-0.0103345	-0.00267851
2019-05-03	0.00163039	0.0101224	0.00284938	0.00240588	0.00441809	-0.00521086	0.0109823	-0.0159953	0.00716303	0.00349914	0.00800478	0.00431238	0.0126459	-0.00897124	-0.0305065	0.0100016	0.000765743	-0.00534036	0.00961364	-0.00814561	0.00783228	0.000364747	0.00677104	0.00181071
2019-05-10	-0.0256698	-0.002004	-0.00886824	0.00183648	0.000717639	0.000871248	-0.00156846	0.00866717	0.012258	0.00562733	0.0152308	0.00108632	0.00462083	-0.00872598	0.0071173	-0.00211977	0.00297064	-0.00764754	-0.0369511	0.0060816	-0.021526	0.0224788	-0.0137761	0.0020211
2019-05-17	-0.0112158	-0.00919552	-0.00614006	0.0089571	0.00340399	-0.00345526	-0.00943748	0.0161584	-0.00433164	0.0124288	-0.000519909	0.00322711	-0.00133113	0.00417736	-0.00150339	0.000129759	0.0130895	0.000489648	-0.0326936	0.0112591	-0.0119257	0.00815046	0.00333083	0.00387973
2019-05-24	-0.00768776	0.0154363	-0.0017671	0.0119583	-0.00852117	-0.00594525	0.00459025	-0.0148877	0.00618394	-0.00270126	0.0218018	0.00186485	0.00619125	-0.00800686	-0.0108095	0.0181173	0.00880347	0.00100905	-0.0450314	-0.00106076	-0.012944	0.0196427	-0.0107007	0.0104195
2019-05-31	0.000293826	0.00255785	0.00609378	0.00364317	-0.0126659	0.0139455	0.00502029	-0.000925559	-0.00180758	-0.0121869	0.0113838	-0.00709267	0.00889486	0.00584142	0.00841759	-0.0107904	-0.00111999	0.0021472	0.0156588	0.0066881	0.000914864	-0.00955605	0.00128562	-0.00522202
2019-06-07	0.0160886	-0.00896163	0.00386092	-0.0108417	0.0155536	-0.0109975	-0.00437096	-0.00204171	0.00157187	-3.8152e-05	-0.00398201	-0.000545367	0.00185808	0.0132595	-0.04646	-0.0024337	-0.0171091	-0.0154347	0.0125226	-0.00248772	0.0202975	0.000295206	0.0013466	-0.00135559
2019-06-14	-0.000571207	-0.00465206	-0.0022059	0.0080836	-0.000106569	0.01426	-0.00684654	-0.00987899	0.0116048	-0.00234576	0.00499884	0.0103091	-0.00290743	0.0187547	0.00448804	0.00209665	0.00759016	0.0169506	-0.0208985	-0.00372116	-0.00852739	-0.00408414	0.00394256	0.00480086
2019-06-21	0.0070403	-0.0064386	0.0086509	-0.00379015	0.00680189	-0.0204127	-0.00187771	0.0139659	-0.00999016	-0.00782616	0.00400067	-0.0160924	0.00777128	-0.000649145	0.0109355	0.0056114	-0.00293538	-0.00811857	0.0151075	0.0101366	0.0145555	-0.00628261	-0.00915362	-0.00317957
2019-06-28	0.0020135	0.00903676	-0.00056909	0.00343023	-0.000796029	0.00989332	0.00708197	-0.00764609	0.00333839	0.00113289	-0.0105126	-0.00382372	-0.00113714	0.00696993	-0.0150283	-0.00771323	-0.0109254	-0.000843965	0.0245218	-0.00916755	-0.000262572	0.00364844	0.00269965	-0.00853112

## Sheet: Countries
Date	AE	AT	AU	BE	BM	BR	CA	CH	CL	CN	CO	CW	CZ	DE	DK	ES	FI	FR	GB	GR	HK	HU	IE	IL	IN	IT	JE	JP	KR	KY	LR	LU	MX	MY	NL	NO	NZ	PE	PH	PL	PT	QA	RU	SE	SG	TH	TR	TW	US
2015-01-02
2015-01-09	-0.00588606	-0.0101919	0.0318388	-0.00235051	0.0103193	0.060414	-0.0145166	-0.0180186	-0.00202852	-0.0141249	-0.0321734	-0.0162415	-0.04437	-0.00894912	-0.0104379	-0.0442167	-0.0176333	-0.0169979	-0.00623657	-0.0318941	0.008099	-0.0297548	0.0112915	-0.0123206	0.0156352	-0.0251238	0.00693043	-0.00144431	0.0292085	0.0786691	0.0251525	-0.0127817	0.0385619	-0.00452769	-0.00600948	0.0298382	0.000482331	0.12604	0.0142096	0.0321528	-0.0121376	0.0102905	0.0408654	-0.00900834	-0.00044115	0.0125858	0.0396727	-0.0113969	-0.000739677
2015-01-16	-0.0499142	-0.00412231	-0.0234993	0.0259386	-0.00559849	0.0288903	-0.00756531	0.0241522	-0.0332045	0.0403841	0.0128789	0.00476562	0.00547595	0.0323635	-0.000397344	0.029604	0.0193343	0.0283155	0.0131807	0.0478493	0.0111697	-0.0587833	-0.00735927	-0.0143414	0.037524	0.0505686	0.00510664	0.0031011	-0.0044486	0.00134187	-0.0078131	-0.0193955	-0.0148513	0.00140538	0.024354	0.0267031	0.00990649	0.0171492	0.000596316	-0.0650435	0.0995088	-0.00244646	0.0317083	0.0207904	-0.00842024	-0.00768707	-0.0306635	0.010737	-0.00815483
2015-01-23	-0.0115908	-0.0163685	-0.0101853	0.00659146	-0.00270761	-0.0223879	-0.0161082	-0.00720601	0.0330441	-0.0211134	0.00587978	-0.0135636	-0.0261406	0.00414229	0.00352025	0.00797862	0.0363026	0.011233	0.0112671	-0.0222591	0.0115901	0.0547731	0.00353124	0.00542923	0.0178438	0.00677391	0.0140808	0.00348101	-0.000511995	0.0308213	-0.0111574	-0.0155437	0.00210837	0.00936095	0.00454098	0.00230212	-0.0508685	-0.0446518	0.00676215	0.013089	0.00942332	0.0158387	0.044873	0.00525143	0.00015264	0.0289419	0.00291086	0.0437929	-0.00370508
2015-01-30	-0.0155444	0.00886307	0.0120021	0.0265563	0.0110762	-0.0403655	-0.0164802	-0.00810501	-0.0107746	-0.0143353	-0.022903	0.0263291	0.0220182	0.0237659	0.0254926	-0.0048436	0.0306054	0.0186243	0.00592545	-0.310781	0.0246138	0.0125781	-0.0275156	-0.00240168	0.00218967	0.0178907	0.0115471	0.0245599	0.000146647	0.0183719	-0.10125	0.0297311	-0.038716	-0.0116971	0.0186631	0.00537426	-0.00192622	0.0504741	0.0317391	0.0177971	0.0062196	-0.0364943	-0.0849578	0.0332629	0.0101961	-0.00294567	-0.0355589	-0.0110923	-0.00677316
2015-02-06	0.013107	-0.0185337	0.013349	-0.0132825	0.0203674	-0.0298291	0.0116752	0.00277817	-0.00225062	-0.0177767	-0.00859581	-0.0123445	0.0217277	-0.0129979	-0.0357548	-0.0213686	-0.00720069	-0.0132611	-0.00148239	0.0540604	0.00377264	0.0252979	0.0230179	0.0157399	-0.0230577	-0.0255657	0.018731	-0.0405266	-0.0218066	0.00489958	0.00552149	0.0148256	0.00793592	0.0345144	-0.0222003	0.011042	-0.0274538	-0.117381	0.0018161	-0.0172028	0.012732	0.0693362	0.0800417	-0.0344849	-0.0200881	-0.0134208	-0.0616604	-0.00331347	0.0096687
2015-02-13	0.0155701	0.0575017	-0.00614177	2.56384e-05	-0.0153059	-0.0167738	0.00205912	-0.0105778	-0.00404202	0.0152355	-0.0621033	0.012615	0.0410689	-0.00317654	-0.000652329	0.000523455	-0.013866	0.00108689	-0.00266324	0.108089	-0.00031011	0.0216665	0.00583949	-0.0356834	-0.00179069	-0.0121367	0.00578007	0.00795924	-0.0288979	-0.0389697	-0.038616	-0.00821128	0.00368176	-0.0234805	0.0106477	-0.00503738	0.0166545	0.000517838	0.0127353	-0.0272243	-0.0274285	0.0127672	0.0741776	0.00951317	-0.0109187	-0.0145381	-0.00707196	-0.0142012	0.00508781
2015-02-20	0.0136963	0.00404412	0.00679841	0.00760305	-0.00768064	-0.0178638	-0.013139	0.00887544	0.00549339	0.00801965	-0.0690612	-0.00830903	-0.0140864	0.000299721	0.0475916	-0.000807089	-0.00280545	0.00730726	0.00610138	-0.119913	0.00496924	-0.0110582	0.00243047	-0.000426032	-0.0135266	0.0263344	-0.0108013	0.0198409	-0.0219358	-0.010638	-0.0101476	0.000134496	-0.0125654	-0.0159799	0.00958009	-0.00498364	-0.0220834	-0.0551703	-0.00768292	-0.00469296	0.0259736	0.00121906	-0.0285557	0.00703082	-0.00736548	-0.00231847	-0.0206792	-0.0175182	-0.00180028
2015-02-27	0.0140008	-0.00637235	0.00998925	0.00705533	-0.00530523	0.0121704	0.00677149	-0.00615657	-0.00547143	0.0135845	0.000263484	-0.0123035	0.00319396	0.0108554	0.0253822	0.0111221	0.010204	0.00169748	0.00318085	-0.0185303	-0.0143182	0.00464531	-0.015183	-0.00413278	0.00997724	0.00578048	0.019564	0.00892667	0.0151593	0.000645044	-0.000451398	-0.00460082	0.0217749	0.0155839	0.0070325	-0.0115163	0.0185367	0.107331	-0.0216744	-0.00128784	0.00975725	-0.0138858	-0.014104	0.0152987	-0.00199131	-0.0249341	-0.0343651	0.00619801	-0.00665208
2015-03-06	-0.029271	0.0109643	0.000635717	-0.00117879	0.0224354	-0.0702624	-0.00733535	0.000931367	-0.0131659	-0.040002	-0.0852016	0.0171115	0.024483	0.000353067	-0.0156584	-0.0165455	-0.00684028	-0.00619462	-0.00899762	-0.0410771	0.00246161	-0.0160629	0.000423547	0.0104271	0.0278367	-0.00723107	-0.0139818	0.0200852	0.0240558	-0.0131582	0.0520603	0.0108077	-0.0382091	0.00537007	0.012585	0.00319875	-0.00885611	-0.0763225	0.0242822	-0.0167309	-0.00730185	0.0386599	0.0312222	-0.0196622	-0.00907588	0.0438384	-0.0642293	0.0299051	0.00134165
2015-03-13	-0.0034063	-0.0305569	-0.0117866	-0.0197009	0.0019146	-0.0609328	-0.00911854	0.0026787	-0.037463	0.0111869	-0.0126318	0.00942968	-0.0286065	0.00979524	0.00115773	-0.014853	-0.0130153	-0.00965008	-0.0286601	-0.119915	-0.0176557	0.0247322	0.0048311	0.0458247	-0.0268821	-0.00395401	-0.00197057	0.0189237	-0.0157666	0.0179396	-0.0210074	0.00365148	0.0302739	-0.0047407	0.00119815	-0.0253143	0.0363706	0.0574255	0.00307085	-0.0249986	-0.027993	0.0157004	-0.0447073	-0.0122399	-0.0197431	-0.0212162	-0.0367935	-0.0204634	0.00435602
2015-03-20	-0.0678309	0.00395711	0.0253398	0.0100543	-0.016993	0.0372426	-0.00120021	0.019815	-0.00118003	0.017303	0.00217994	-0.0226446	0.0160784	0.0157723	0.0223338	0.0423315	0.0268263	0.0163197	0.0299536	-0.0228348	-0.0260836	0.0268079	0.000741054	-0.0259357	-0.0281633	0.0155199	0.00542279	-0.00579597	0.00988884	0.00807183	0.00266708	-0.000876092	0.00519244	-0.0111965	0.00810522	0.0161981	-0.00811982	-0.00723258	-0.0450679	0.0361398	0.0771175	-0.103574	0.0102398	0.0175213	0.00193145	-0.00226566	0.0674237	-0.0102787	-0.00523337
2015-03-27	0.0738419	-0.0105154	-0.00055767	-0.00460399	0.00538627	-0.0219167	0.00351524	-0.00740454	0.0156408	0.00318206	0.0381595	0.0158917	-0.00454759	0.00810825	0.0576299	0.0151873	-0.00574121	0.00894358	-0.0169718	0.0372981	0.0357276	0.0613237	-0.00290278	0.032883	-0.0145253	0.0103575	-0.0156186	0.0148159	0.0140902	0.0214685	0.00934713	0.00284776	-0.00225948	0.0218821	-0.00107395	0.015859	0.00361486	-0.0584904	0.0116985	0.0109697	0.00212279	0.0497548	0.0038926	0.00132938	0.0342295	0.00375772	0.00161586	-0.00368431	-0.00741927
2015-04-03	0.0915223	0.0346029	-0.0406815	0.016517	-0.00231199	0.0733276	0.0047231	0.00236291	0.0241695	0.052886	0.0114503	-0.00150143	0.0105647	5.71334e-05	0.0219002	0.000210306	-0.00631906	-0.00232624	-0.0139515	-0.0307063	0.0183048	-0.00823453	-0.00624092	0.0197613	0.0270737	-0.00515852	-0.00835358	-0.00120914	0.012601	0.0435857	0.0229617	-0.00202832	0.00497211	0.0108415	0.00521706	-0.0110689	-0.0337611	0.0312753	0.0137827	0.000463767	-0.0191505	0.0224756	0.0821054	-0.00850077	-0.00332814	0.0109683	0.0348719	0.0136771	-0.00294196
2015-04-10	0.0523831	-0.0032477	0.0103251	-0.0204373	0.00862398	0.0111613	0.00275068	-0.00513736	-0.0157709	0.102029	0.0251019	0.0234562	-0.026197	-0.012207	-0.00538535	-0.0373947	-0.0063437	-0.0161049	-0.00340316	-0.0598865	0.0746684	0.0267822	-0.00482757	-0.00373457	0.0155602	-0.022857	0.024566	-0.00760954	-0.00639155	0.0561406	-0.0465579	0.00278566	-0.0109553	-0.0174774	-0.00577351	0.0150117	-0.00968672	0.0122141	0.0117565	-0.0138764	0.0440091	-0.00662858	0.00795607	-0.0216029	0.000623756	0.0114278	-0.041632	-0.0355928	-0.00361427
2015-04-17	0.0283748	-0.00879659	-0.00822825	-0.0126515	-0.00181543	-0.0224706	0.0180391	0.00479846	0.0027005	0.0191018	-0.00395304	0.0143054	0.029352	-0.0330185	-0.0172946	-0.0218731	-0.00290017	-0.00542395	0.00165176	-0.163617	0.00279129	-0.00167193	0.00554587	0.0220283	-0.0268855	-0.0329504	-0.0038806	0.019068	0.0380025	-0.00950913	0.00768649	-0.0121354	-0.0228318	0.00164946	-0.00115007	0.00639456	0.0280461	-0.0304238	-0.00177489	0.0153046	-0.0258115	0.00653773	-0.0287555	-0.00164875	0.0361582	0.0068296	-0.0449989	0.0121065	-0.00327027
2015-04-24	-0.0404886	0.0235377	-0.000357906	0.00460257	-0.00660163	0.0562904	-0.0015469	-0.00812042	-0.00772271	-0.0062565	-0.00235684	-0.0137862	0.00208674	-0.00455002	0.0137392	-0.0123928	0.0041555	0.00186351	0.0117209	0.0740317	0.0115269	0.0361054	-0.0153639	-0.0292223	-0.0763637	0.00351782	0.00206982	0.00314373	-0.0038214	-0.0266831	-0.11362	-0.0102134	-0.00151524	0.0209447	0.0206636	-0.00538542	-0.0486274	0.0101567	-5.51905e-05	0.00922369	-0.00306827	0.0439091	0.0186636	0.0156222	0.004623	-0.0242024	0.0153777	0.0602892	0.000633884
2015-05-01	0.00158194	0.0114901	-0.0224446	0.00235113	0.0184254	-0.0188645	-0.00587461	0.00110014	-0.00923904	0.0291776	0.039905	0.00905877	0.0169647	0.00568466	0.00771225	0.0192672	-0.0307422	0.013784	-0.0111172	0.120029	0.00384322	0.0466146	0.000216713	-0.0255574	-0.00536089	0.0320027	-0.0100622	-0.0235454	-0.0144614	0.0158601	-0.0308827	0.00201603	-0.00673328	-0.0134678	-0.00133138	0.0155081	-0.00415988	-0.00703308	-0.0322174	0.0220832	0.0845854	0.0546603	-0.018363	-0.00319949	0.00547974	-0.0463468	0.00357714	-0.0166784	0.00393559
2015-05-08	-0.0291044	0.0342746	-0.0242285	0.00296197	0.00422927	0.0254951	-0.00614111	0.0040396	0.0203529	-0.0138383	-0.0153408	0.00443948	-0.0133526	0.0138193	-0.00557559	0.0041292	0.0140513	0.00557707	0.0241317	0.0494042	-0.0206092	0.00653583	0.0101457	-0.021965	0.00624189	0.00838574	0.0195253	-0.00325035	-0.0357851	-0.0215232	0.0535853	-2.13584e-06	0.0389245	-0.00905304	0.000105256	0.0253746	-0.0235902	-0.021983	0.00420237	0.0119765	-0.00395632	-8.56894e-06	0.0401614	0.00152406	-0.024006	-0.0113722	-0.0123552	-0.0255064	0.00118831
2015-05-15	-0.0437259	0.0324133	0.0318643	0.00493737	-0.011424	-0.00222875	-0.0054952	0.0120507	0.0056795	-0.014591	-0.0350427	0.00377338	0.0049415	-0.00954691	0.00168164	0.00886637	0.00545103	0.00675184	0.00435509	-0.027099	0.00279615	-0.0172471	-0.00859135	0.0123973	0.00867759	0.01308	0.0184331	0.00294166	-0.00345835	0.0199771	0.0225859	0.0877408	0.00777861	-0.020095	0.00295916	0.021546	-0.0152436	0.0911936	0.0240479	-0.00206183	0.0160186	0.00226503	0.0150882	-0.0130221	0.00113434	-0.0202685	0.074493	-0.0171925	-0.00593694
2015-05-22	0.0385523	-0.0557811	-0.0354961	-0.00046236	-0.0050853	-0.0628602	-0.00882816	-0.00324049	-0.0208658	0.0487083	-0.0258648	0.00916788	-0.0340661	0.000396779	0.0036748	-0.00531751	0.00201396	-0.00261999	-0.00141494	0.00858625	-0.00492586	-0.0458875	-0.000745038	0.0174348	0.0270987	-0.000823843	-0.00445775	0.00545253	0.0110199	-0.0190871	0.0163328	0.0149704	-0.0125421	0.00557084	-0.00284357	-0.0379262	-0.0186931	-0.0635459	-0.0162773	-0.0513363	-0.0212374	-0.00581892	-0.0203346	0.00583756	-0.0151309	-0.000192211	-0.00891777	0.0208238	0.0019681
2015-05-29	-0.0689082	-0.0063739	0.0172963	-0.00815127	0.00135791	-0.0364561	-0.00545901	0.00513931	-0.00283418	-0.0240446	-0.0289402	0.00900498	-0.00324408	-0.0212016	-0.00317345	-0.0116361	-0.0130594	-0.00837538	-0.00189571	0.0473535	-0.0129433	0.0184565	0.00661044	-0.00986788	0.0061315	0.00454688	0.00342035	0.00397187	-0.0184437	-0.0155015	0.019637	-0.0326637	0.00305909	-0.0307789	-0.00118698	-0.014704	0.0118506	2.11275e-05	-0.0173581	-0.015831	-0.0289954	-0.00615509	-0.051195	-0.00376599	-0.0194103	-0.0158836	-0.0281211	0.000759904	0.00501912
2015-06-05	0.0747327	0.0161949	-0.044425	0.0155447	0.0106877	0.0227437	0.00530983	0.00347841	-0.039889	0.0209712	0.000846011	0.0132841	0.0045624	0.00727904	0.0356924	0.00701475	-0.00122166	0.00542003	-0.0133661	-0.0679377	0.0144057	0.00233061	-0.00101628	0.0322958	-0.0215564	-0.00843429	-0.0126253	-0.00267133	-0.0169509	-0.00571651	0.0326767	-0.000783441	-0.0151378	0.0129158	-0.00153141	-0.0130339	0.00460118	-0.0416219	-0.00348961	-0.0242816	0.0167833	0.0931049	-0.0255233	-0.00493806	-0.0218005	0.0194437	-0.00826324	-0.0394367	0.0058479
2015-06-12	-0.0153052	-0.0117032	0.0162233	0.00726167	-0.00871811	0.0154785	-0.00595854	0.000888678	0.00464593	0.0028667	0.0425912	-0.000547543	0.0180591	0.00650744	-0.0265548	0.00429703	0.00305376	0.00641911	0.00936736	-0.0258884	-0.0181075	-0.00963838	-0.00473005	-0.00308098	-0.0280082	0.00799074	0.00423557	0.000483292	-0.00592567	0.000880035	-0.0213268	0.0196741	0.0174965	-0.0254853	0.00677178	0.00461724	-0.00647977	0.012453	-0.0107578	0.0117803	0.0259289	-0.0434297	0.0330372	0.0168221	0.0133103	-0.0145946	-0.0377294	0.0118057	-0.00362672
2015-06-19	0.00679033	-0.0109974	0.0163079	-0.0066624	-0.00455043	0.0168265	-0.00352519	-0.0131395	-0.0255069	-0.0958198	-0.00133598	-0.0377215	0.00577015	-0.0077589	-0.0296071	0.00317107	-0.00240847	-0.0118243	0.00636098	-0.138598	-0.0124397	-0.0158323	0.00611268	-0.0220184	0.043501	-0.000943804	0.00244511	-0.00757235	0.00164715	-0.0103695	0.0277516	-0.0281419	0.00218743	0.0075627	-0.00364903	-0.00720246	-0.0457685	-0.0242079	0.0148529	-0.020645	-0.0126246	-0.0031831	0.011804	-0.014411	-0.00367217	-0.0113924	0.0293366	-0.0108959	0.00561718
2015-06-26	0.0101934	0.0231327	-0.0222003	0.0209636	-0.00962167	0.000539759	0.00614878	-0.00573251	-0.0125264	-0.0290855	0.000643406	-0.00100621	0.00364867	0.0243672	0.00912998	0.0198063	0.0189417	0.0309293	-0.00280674	0.211299	-0.00987701	0.00567358	-0.00887558	-0.00515994	0.0138049	0.024935	-0.00323782	0.0137938	0.00838963	0.00702303	-0.00412303	0.035742	0.000831495	-0.0110203	0.0199818	0.0139554	-0.0264227	0.0131483	0.000836844	0.00909691	0.0018468	0.0286441	-0.0185391	0.00775225	-0.0131012	0.00348251	0.0352	0.044566	-0.00748548
2015-07-03	0.0662429	-0.0131923	-0.00106801	-0.0298989	-0.00602699	0.00668296	-0.00691003	-0.00472278	0.00278915	-0.0465411	0.0087938	-0.00672794	0.00539815	-0.0238308	-0.00650783	-0.036433	-0.0335122	-0.0392013	-0.0138592	0.0413087	-0.000394231	0.0115418	0.00455831	0.0338421	0.0350532	-0.0415965	-0.0133437	0.0132994	0.0242772	-0.00595245	-0.00704648	-0.0394988	0.00457599	0.0299573	-0.0232662	-0.0298761	-0.0275841	-0.00817326	-0.0101658	-0.0195433	-0.0422474	0.0269268	0.0171438	-0.0351649	0.0189225	-0.0134659	-0.00454686	0.0260328	0.00482846
2015-07-10	-0.0469816	0.0486517	-0.0109091	0.0315998	-0.00675069	0.0058168	-0.018479	0.0176417	-0.00345014	-0.0204937	0.0127882	0.0110829	0.0173062	0.0320585	0.0237504	0.0373268	0.0374871	0.0279501	0.00973052	0.0480515	-0.0423538	0.0320299	0.00288183	-0.012555	-0.00309953	0.0354453	0.0146529	-0.0318202	-0.020163	-0.0261435	0.0403147	-0.00670707	-0.00828874	-0.00462267	0.0297354	0.0301897	-0.017826	-0.063763	-0.0222932	0.0127981	0.0411098	-0.0369599	0.01415	0.0340088	-0.0166985	0.0129693	0.0436603	-0.0347136	0.000803372
2015-07-17	0.0582219	-0.00279608	0.0181131	-0.000746564	0.00192258	-0.0166532	-0.00985494	-0.013469	0.00763659	-0.0239302	-0.0533365	0.00793582	-0.0188641	-0.0104448	-0.00450497	-0.00349029	0.00256069	-0.00157897	0.00572648	-0.0177447	-0.0151724	0.00671192	-0.00459295	0.0227151	0.0224848	-0.000261581	-0.00741574	0.0250137	-0.0261028	-0.0240598	0.00076686	-0.0251582	-0.0177096	0.00679303	-0.00142734	-0.00571356	0.0214681	-0.0659319	0.030794	-0.00785254	0.00262946	0.00203786	0.0157369	-0.00268839	-0.00601815	-0.00974423	0.000898017	0.00842995	0.00421853
2015-07-24	0.039395	0.0317723	-0.00899155	-0.00383137	0.00578075	-0.051521	-0.00828719	0.00898982	-0.0199013	0.00838982	0.0121964	0.0236268	0.0370568	0.00735889	0.0255462	0.0245145	0.00505582	0.0230333	-0.0104145	0.0584327	0.018927	0.0140579	0.00764868	-0.00092291	-0.00925445	0.0309912	0.00151323	0.0126895	-0.00438361	0.0246562	-0.0163927	-0.0143741	-0.0205961	0.00797394	0.010813	0.0180831	0.0255072	-0.0643451	0.0141505	-0.0189385	0.0436447	0.0190354	0.00662322	0.0142785	0.00820067	-0.0196553	-0.0459887	-0.0338194	-0.00419163
2015-07-31	-0.0527991	-0.00962174	0.0187457	-0.0429637	0.00238457	-0.00623676	0.0155325	-0.00101306	-0.0241369	-0.0719809	0.000334241	-0.0102157	-0.0185839	-0.0169055	-0.0299339	-0.0204715	0.00224093	-0.00804394	0.0141809	-0.0119572	-0.00917461	0.020461	0.0152957	0.0586662	-0.000441358	0.000805822	0.0120239	-0.00464886	0.00144984	-0.0276267	0.073984	-0.00404277	0.00625439	-0.00735351	-0.0091962	-0.0116665	-0.0303016	-0.0727701	-0.0223114	0.0168578	0.037932	-0.0427374	-0.0148203	-0.0163542	-0.0471887	-0.0045142	-0.0131959	0.000487874	0.00325322
2015-08-07	0.0332707	0.00235514	-0.0171924	0.0105904	0.00612071	-0.056224	-0.00545737	-0.0077972	0.00534935	0.0126137	-0.0435197	0.0155838	-0.0236736	0.0194099	-0.0002638	0.0124641	0.00381274	0.0146888	0.00937664	-0.419355	-0.00772842	-0.00254226	-0.00624241	0.0244316	0.0195505	0.0234984	-0.0218777	0.0159691	-0.013837	0.00600949	0.0233282	0.0323979	2.57933e-05	-0.0345139	0.00975018	-0.00347953	0.0386527	-0.0998332	-0.00570049	-0.0197569	-0.00744176	-0.0091443	-0.0120602	-0.0118635	-0.00761939	-0.0134328	-0.00881403	-0.0419988	4.28387e-05
2015-08-14	-0.0254807	0.00513563	-0.0216229	-0.0181109	-0.0136903	-0.0104693	0.00394674	0.00202618	-0.0153122	-0.0129072	-0.0153856	0.0118449	0.00214595	-0.0179525	0.0267238	-0.00836427	-5.87995e-05	-0.0136796	-0.00393697	0.0553863	-0.0343079	0.00401758	0.00185915	-0.000883953	-0.0266313	0.0018403	-0.00536064	-0.00607679	-0.0142334	-0.0030802	0.00126996	-0.00978194	-0.0224347	-0.0782981	-0.0145535	-0.0354503	-0.0283469	0.0587732	-0.0168931	0.0178987	0.0189353	-0.00458947	0.00700623	0.0227174	-0.0456753	-0.00285002	-0.0213734	0.00458656	0.0111551
2015-08-21	-0.0207217	0.0222446	0.0164379	-0.00685053	0.00211064	0.0256111	-0.00786424	0.019633	0.00443163	-0.0312249	-0.0553597	-0.00234413	0.0229858	-0.00702525	0.0062734	0.0136062	-0.000105801	0.00662288	0.00611859	-0.0169138	0.000518411	0.042764	0.00130135	0.0212999	0.0131176	0.0134774	0.0107411	0.00928039	-0.00292208	-0.0300387	0.0214443	0.0291135	-0.0186132	0.00418035	0.00544777	0.0148291	0.0403599	0.0818344	0.018063	0.049432	0.0118127	0.000298236	-0.00497329	0.00430752	-0.0152682	0.0158489	-0.00759162	-0.0254205	-0.00184528
2015-08-28	-0.00666916	-0.0237984	-0.00535666	0.00274013	0.00856404	-0.0102237	0.0227246	-0.0185185	0.0303697	-0.0118127	0.0144499	-0.0407693	0.00946446	0.004598	-0.0178951	-0.0124727	-0.00109103	-0.00821469	-0.0125961	-0.0316118	-0.0338089	-0.0542587	-0.000388854	-0.0662454	-0.0410369	-0.0154827	-0.00449275	-0.0145575	0.0243488	-0.02715	0.0232287	-0.0170956	0.0310006	0.0265424	-0.00875271	-0.0122222	-0.0595032	-0.100591	-0.0187045	-0.0307176	-0.0301016	-0.0450376	0.0532845	-0.00722253	0.0155162	-0.00146958	-0.00883931	0.0152059	0.00355665
2015-09-04	0.0441353	0.00848256	-0.0325353	0.00868898	0.0137131	-0.0224558	0.0109241	0.0110505	0.0395982	-0.00842852	0.0648842	0.0318001	0.0398534	0.00893407	0.0173254	-0.00498995	0.0117904	0.00229611	-0.00314982	0.0702783	0.0126917	0.0262223	-0.000743947	0.040546	-0.0134982	0.021694	-0.00307738	-0.0174221	0.00833449	0.0177842	0.0259969	0.0156823	0.0236934	0.00336281	0.0048508	0.0128369	-0.034882	-0.03482	0.00637587	0.0385464	-0.016526	0.0786353	0.0131454	0.00316586	-0.00142348	0.046634	0.00413101	-0.00493937	0.00417388
2015-09-11	-0.0619118	0.0092898	0.0206403	0.00568345	-0.00559582	-0.0382104	-0.01354	-0.00637167	-0.00834225	0.0339858	0.023152	-0.00907684	-0.0252595	0.00617726	0.00888138	-0.0114243	0.0254482	0.00324626	0.0112893	0.0501599	0.0179782	-0.00577134	-0.00566839	-0.0490717	-0.0043798	0.0143767	-0.00977434	-0.0168801	0.0157701	-0.0200391	0.0202562	-0.0107736	-0.00584322	0.00192409	2.23938e-05	0.000976159	0.0499084	-0.000983878	-0.0315069	0.0254469	0.00749367	0.0158181	-0.0149453	0.0257644	0.00443445	-0.02281	-0.0550124	0.0532412	0.00151943
2015-09-18	0.00696518	-0.0139017	0.040664	0.00573311	0.000499245	0.00834674	0.0174915	0.000470894	0.0202433	0.076144	0.0225847	-0.0273501	-0.0206805	-0.0236291	-0.0149592	0.0202101	-0.0144259	-0.00510988	0.00864298	0.0534264	0.0138676	0.0112435	-0.00824451	0.0135319	0.020634	-0.00912437	-0.00106161	-0.0108876	0.0408093	0.0290026	0.0303079	-0.0165176	0.0129321	0.0370073	0.000664167	0.0100102	0.0233298	0.114313	0.0331118	-0.0136199	0.0203617	-0.023174	0.038614	-0.0189851	0.01608	0.0201791	0.0737364	0.00793572	-0.00788923
2015-09-25	-0.0412308	0.011818	-0.0289552	-0.0153249	0.0101293	0.000597399	-0.00204345	-0.031879	-0.0326165	-0.00488972	0.00174637	0.0141494	-0.0562794	-0.026186	0.009975	-0.0254055	-0.00825592	-0.00262669	0.0002744	-0.0122987	-0.00626698	-0.0214448	-0.00953652	-0.0335085	-0.00119709	0.00467637	0.0285394	0.0148318	0.000731707	0.00421025	-0.0176583	0.00929913	-0.0161293	-0.0620855	-0.00423578	-0.0170066	-0.034781	-0.0617783	-0.024831	-0.0304197	0.00390088	-0.0268577	0.0234095	-0.0241441	-0.031892	-0.0276083	0.017739	-0.0282037	0.00582136
2015-10-02	0.029362	0.0167574	-0.0116761	-0.0182739	-0.00899178	0.0313022	-0.00801468	0.00564215	-0.00230455	0.0213749	0.0122779	-0.0757905	0.00673636	-0.028911	-0.0177741	0.00886726	0.00580275	-0.0131766	-0.00699342	-0.104423	0.00335809	0.014736	0.0135523	-0.0387853	0.0165662	0.000866631	-0.035201	0.00579045	0.0257998	0.0119661	0.000990325	-0.01333	0.00598297	-0.0127744	-0.0047411	0.0121322	0.00444425	0.0526813	0.00459773	-0.0252088	0.0140193	-0.0334767	-0.0494993	-0.000157977	-0.0313742	-0.0389058	0.00644205	0.0251963	4.58977e-05
2015-10-09	-0.0244	0.00961781	0.0313544	-0.00219869	0.00756976	-0.00744426	0.00506375	0.0153362	-0.00525135	-0.0221316	0.0251514	0.00123082	-0.0167123	0.0242449	0.0211624	0.0288955	0.00323039	0.0208631	-0.000586704	0.0312673	-0.0290858	0.0582521	-0.00875471	0.0252154	-0.00226146	-0.0022289	-0.00324721	0.00791995	-0.0258987	-0.00346975	-0.00935401	0.00798407	0.00633855	0.051067	0.00140404	0.0307967	-0.0108533	0.133714	0.0140425	0.0241721	0.00346355	0.0247267	0.0267412	0.027668	0.0581072	0.0425211	0.00573631	-0.0541349	-0.00543877
2015-10-16	0.0108015	0.0205629	-0.00917757	0.00590436	-0.000124779	-0.0431866	-0.00189293	-0.00224688	0.00396134	0.0209128	-0.0103354	-0.0316218	-0.0266707	-0.00855016	-0.0250937	-0.00799671	-0.00323182	-0.00479426	-3.62153e-05	0.0673469	0.0254981	-0.00954251	-0.00404104	-0.00781805	-0.00478793	0.00202122	0.00681482	-0.00222453	0.0364224	0.0280419	-0.027526	-0.0236892	0.0213632	0.00116142	0.00884542	-0.00416819	0.0585578	0.00532385	-0.0110701	-0.00180608	0.00918426	-0.0330701	-0.000275471	-0.0270015	0.0238571	0.00899275	0.0255911	0.0281185	-0.00110391
2015-10-23	-0.043307	-0.0114338	-0.00452346	-0.00849577	0.0049568	-0.0150958	-0.0136028	-0.0225972	0.0314668	-0.005763	-0.00949932	0.0619794	-0.0320606	0.0193421	-0.0345982	-0.0184338	-0.0225123	0.000453884	-0.0118336	0.0280919	-0.0251666	-0.00383764	-0.00739355	-0.0105775	-0.00101509	-0.0132717	0.0155347	0.00172637	-0.00327285	-0.0185671	0.0541602	-0.0297783	0.000186156	-0.0216858	0.00116237	-0.0195406	0.029771	0.0285859	0.000903681	-0.0442144	-0.00855031	0.00445802	-0.00750726	-0.00840208	-0.0133676	-0.0244694	0.0135859	-0.0221475	0.00538398
2015-10-30	-0.00170111	-0.0100441	-0.0292719	0.0266393	-0.0261473	-0.0116544	-0.01538	-0.00871441	-0.0247044	-0.034661	-0.0136024	0.00754966	0.0171616	0.0120856	-0.0244459	-0.00174872	0.00994283	-0.00404477	-0.000295787	-0.0461133	-0.00829367	-0.0303588	0.0174489	0.038467	-0.0274713	-0.0133505	0.00190771	0.0150589	0.00286603	-0.0173407	-0.0137548	-0.02049	-0.00104823	-0.0317584	0.0103691	-0.0301324	-0.0200708	-0.189016	-0.0247966	-0.0136909	0.0118303	0.0168672	-0.0211955	0.00365528	-0.0263256	-0.0363	0.00366334	-0.0142487	0.00351461
2015-11-06	0.000259169	0.00968799	-0.0183055	0.0051582	-0.00123796	0.0427517	-0.0201443	-0.00934251	0.0108162	0.0301433	-0.015485	-0.00876178	-0.0276126	-0.0181693	0.0254532	-0.0197602	-0.000753212	-0.00818237	-0.0227591	-0.0999853	0.0115643	-0.00653772	0.00316573	-0.000512332	-0.0264722	-0.0231497	-0.0352678	-0.0151175	-0.0085496	0.0277953	0.024503	-0.0200015	0.00474282	-0.012417	0.0042665	-0.00536865	-0.0205587	-0.134437	-0.0196321	-0.0673693	-0.01101	0.0209635	0.0117191	-0.00899451	-0.013778	0.00126791	0.0141495	0.0268816	0.00991946
2015-11-13	-0.0132873	-0.00292357	0.0180514	0.0200051	-0.0231345	0.0285264	-0.00156409	-0.00271186	0.011968	0.000241193	-0.0691535	0.00809718	-0.00519123	0.00464582	0.00184972	0.00342886	0.00623542	-0.00557524	0.0052044	-0.0297632	0.00260303	0.0436127	-0.00416059	-0.0103428	0.00351334	-0.00402871	0.00831232	0.0386692	-0.00271863	0.0131385	-0.0152692	0.010087	0.00227644	0.00733024	-0.00437831	-0.00284669	0.0194655	-0.0746417	-0.0115826	0.0180307	-0.0128103	-0.0232991	0.0112645	-0.000571447	0.00292467	-0.00165007	0.0568594	-0.0162952	-0.00591917
2015-11-20	-0.0236301	0.0035521	0.0281157	0.00880928	-0.00630136	0.0297511	0.00478909	-0.0102993	-0.0421165	-0.0281942	-0.0511332	-0.00780664	-0.0205339	0.00425373	-0.0175343	-0.0179599	-0.00386049	-0.0165369	0.00623401	-0.100787	-0.0151256	-0.00140241	0.00869769	0.00592532	-0.0223124	-0.0151963	0.0094961	-0.0187916	-0.0117428	-0.0214389	-0.0255752	-0.00523321	0.00604275	0.00882144	-0.00254636	0.0155381	-0.0459318	-0.109348	-0.0220024	-0.0119564	-0.0176677	-0.0197229	0.0489465	0.00303547	-0.0238094	-0.0262552	-0.0316259	-0.0209148	0.0033476
2015-11-27	0.00289711	-0.00289726	-0.0134605	0.0234304	0.00303216	-0.0599871	-0.00620582	-0.00794113	-0.0401483	-0.0441888	-0.0558893	-0.00689366	-0.0023462	0.0180633	0.00919726	0.00554244	0.00356789	0.001889	-0.00357103	-0.0811603	-0.0275419	0.016036	0.00736679	0.0149126	-0.00664587	0.0156824	-0.000238755	-0.00516097	0.0150394	-0.0114444	-0.0153049	0.00196073	-0.0133475	0.0149605	0.00802244	-0.00513543	-0.00454369	0.0541471	-0.0114538	-0.0494502	0.00534221	0.0181306	-0.0438191	-0.0013607	-0.0226458	-0.00918663	-0.0867131	-0.0161703	0.00482396
2015-12-04	-0.0118254	0.0223041	0.0209981	-0.0122755	-0.00120787	0.0133307	0.0133265	0.0120917	0.0134999	-0.0163155	-0.0584887	0.0102951	-0.0071293	-0.0142625	0.0280805	0.00917908	0.0128998	-0.00528597	-0.00652225	-0.0785952	0.0127115	0.0170477	0.0138511	0.00643379	-0.0129984	0.00792012	0.00016187	-0.0227265	-0.0390791	-0.00307722	0.00673297	-0.000244322	-0.0244013	0.028183	-0.0197045	0.00913735	0.046658	0.0550821	0.00293406	-0.00210467	0.0367826	-0.0200837	-0.0443762	0.0129636	0.028012	-0.0107197	0.0001967	-0.00091843	0.00461927
2015-12-11	-0.00887002	0.0103568	0.000167661	0.00557805	-0.00312689	0.0127725	-0.0199497	0.0101914	0.000581324	-0.0283338	0.0570223	-0.0145941	-0.0106497	0.00964093	-0.0114754	0.0103432	0.00634065	0.0126701	0.00188065	0.0459948	0.00654656	0.0170781	-0.00698977	0.0218717	0.00707111	0.0131061	0.0021892	0.0314849	0.00424509	0.0108774	-0.00668293	0.01139	-0.0208537	-0.00580095	0.00578989	0.0032544	-0.00526671	-0.0524231	-0.0233502	-0.0246305	0.0223148	0.00896575	0.0160756	-0.0212459	0.0157289	-0.0288192	-0.0348256	-0.016179	-0.00380691
2015-12-18	0.0698024	0.00241982	0.0168599	0.00828172	-0.000463944	-0.0348056	0.00987958	0.00369796	0.0680783	0.0362924	0.0794484	-0.026856	-0.0426287	0.00919654	-0.0108333	-0.00750919	0.0121221	0.000386893	-0.00615883	0.108041	-0.017746	0.0181193	-0.0100536	-0.0291352	0.0335386	-0.00910607	-0.00607714	-0.0148687	0.023586	0.0140218	0.0379545	-0.00675291	0.0429798	0.00916572	-0.00205039	-0.00697459	-0.0112035	-0.0883812	0.0386524	0.069866	0.0317619	-0.0147473	-0.00764719	0.0148113	0.00914194	0.0128172	0.0508856	0.0406563	-0.00223537
2015-12-25	0.013896	-0.00489501	0.00509667	-0.00820868	0.00594429	-0.0486753	-0.0096466	-0.00669675	-0.0154658	-0.00273272	0.00921904	0.00988273	0.010918	-0.0105141	-0.00363925	-0.0186249	-0.00487469	-0.00638164	0.00530171	-0.0439597	-0.00787016	-0.0352916	0.00435502	-0.00355704	-0.00981465	-0.00865652	0.00987006	-0.0226426	-0.0129801	-0.000543482	0.0177299	0.0118416	-0.0292706	-0.0330487	-0.00296977	-0.0141035	0.00358647	0.00581049	0.00552892	-0.00874404	0.0145298	-0.000960464	-0.0389954	0.0017614	-0.00646776	-0.0567774	-0.0329088	-0.0263094	0.00545439
2016-01-01	0.0191859	0.00877001	0.0287341	-0.00479448	0.000891103	0.00503383	-0.00759126	0.0223631	0.000637008	-0.0180607	0.0308771	0.0079724	0.0330356	0.0099843	0.0225197	-0.013364	0.0130523	-0.00624985	-0.0050578	0.0474694	-0.000265204	0.0360778	-0.00112355	-0.011863	0.020818	0.00847597	-6.18657e-05	0.0223499	-0.00178351	0.00222145	0.0111029	-0.0113397	-0.00313057	0.0259492	-0.00239054	0.00737026	0.0223533	0.0164369	0.00419673	0.000275734	-0.012752	0.0311786	0.00662207	0.0117186	0.0048261	0.0161445	-0.0264861	-0.00453658	-0.00251287
2016-01-08	0.0196309	-0.00718867	-0.0215034	-0.0115624	0.0118617	0.00278302	0.00708919	-0.020805	0.00818908	-0.0292847	0.000839049	-0.00605587	0.0102762	-0.0132505	-0.0062395	-0.000428323	0.0224975	0.000383797	-0.00686561	-0.00529295	-0.0187631	0.0532846	0.009224	0.0194055	0.00642137	-0.0049168	-0.02505	0.0116191	0.0253833	-0.0218082	-0.0387283	-0.0156091	-0.0144891	-0.0109128	-0.00968208	-0.00875677	-0.0215706	0.0908058	-0.015906	-0.0188351	0.0164558	-0.0484468	0.0460063	-0.012395	0.00721478	-0.00222726	0.0379658	0.00409528	0.000390265
2016-01-15	0.0088334	2.17084e-05	-0.00233885	0.00804548	0.0131687	-0.0056609	-0.0158058	-0.00476789	0.00385691	-0.0284811	0.0414149	-0.0207072	-0.0141931	0.00324498	-0.0229701	-0.0091664	0.00613251	0.00290658	-0.00935319	-0.0231013	-0.0156905	0.0450475	0.0219191	-0.0015817	-0.00572144	0.0106469	-0.0104723	0.00372023	0.0141175	0.00623353	-0.0699735	-0.0222495	0.00832553	0.0136632	0.000284583	-0.0138909	-0.00300305	-0.00143109	-0.00578838	0.0223504	-0.000924295	-0.0622761	-0.066326	-0.00696977	-0.0143874	0.0368013	0.0213117	0.0421436	0.00189243
2016-01-22	-0.0478448	0.0137518	0.0205734	0.0170177	-0.015271	-0.0380469	0.0465979	-0.00497183	0.0249867	-0.0179767	0.0707721	0.021196	-0.0151297	0.00194814	0.0199737	0.00440307	0.0137295	0.0083017	0.00929687	-0.0734837	-0.0174075	-0.0156952	-0.000343446	-0.00951678	-0.0139137	-0.0272825	-0.00290324	-0.0368684	0.0128408	-0.02211	0.0267446	-0.0213506	-0.00723121	0.0100978	0.0227722	0.0402153	-0.046357	-0.0375389	-0.0401075	-0.0248208	-0.00237788	-0.0615843	0.077051	0.0366005	-0.00469292	0.0395538	-0.00409001	-0.0340087	0.00323177
2016-01-29	0.00881716	0.00352266	0.0174338	-0.00649215	0.000543101	0.082412	0.0189251	-0.0149667	0.0305158	0.00417069	0.0308026	0.0505222	0.0431435	-0.0120485	0.0264857	-0.00964195	-0.0018663	-0.00342745	0.00664655	0.0385612	-0.000581866	0.0119118	-0.00633233	-0.00907664	0.00441644	-0.0437165	-0.0152893	0.00398156	-0.00261109	-0.0121612	-0.0781854	-0.00724424	0.0496686	0.0530516	-0.00597794	-0.000296627	-0.0113592	0.0819578	0.0630744	0.0323222	0.0838417	-0.0320805	0.0756288	-0.0168931	0.017695	0.0389091	0.0438455	0.0423344	-0.00138713
2016-02-05	0.0112623	0.0237695	0.0123083	-0.0243372	-0.0148655	0.0292541	0.0178806	0.00359111	-0.00942058	0.011043	0.0115022	-0.0388106	-0.008061	-0.00230955	-0.0330302	0.00259123	-0.0378129	-0.00133916	0.00301825	-0.0294714	-0.0243635	0.0629574	0.0182685	0.0160114	0.00635026	-0.0321981	-0.00695949	0.00692816	0.0298877	0.00960144	-0.093817	0.0183555	-0.0108072	-0.0248357	-0.00726407	0.0205084	0.029841	0.177656	0.00739108	0.0484056	0.0492048	0.0441334	0.000530395	0.00892201	0.0122785	-0.0286653	0.0254496	0.0410376	-0.00639892
2016-02-12	-0.00918896	0.0145586	-0.00596345	-0.012538	0.0249299	0.0084916	0.0084679	-0.00617012	0.0307016	-0.0399096	0.0461239	0.0503428	-0.024027	-0.000411154	-0.0268809	-0.0245193	-0.0200433	-0.0138306	0.0053101	-0.078706	-0.0050315	-0.00936971	-0.000306842	-0.0422341	-0.03515	-0.0176507	0.0265629	-0.0756973	-0.00977414	-0.00904685	-0.00455868	-0.0148636	-0.00592176	0.00595078	-0.0218668	-0.042778	0.0094918	0.173567	0.017228	0.0374529	-0.0196896	-0.000769477	-0.0246558	0.000484191	0.0166608	0.0173645	-0.00830372	0.0251461	0.0163859
2016-02-19	-0.00733958	-0.0107017	0.0144462	-0.00482365	-0.00882781	-0.0221282	0.00117182	-0.00313532	-0.00939974	0.042531	-0.0199938	0.0097556	-0.0260435	-0.00121399	0.0106553	-0.00534892	0.00659342	0.00940051	0.000454503	-0.00342901	0.00407204	-0.00642334	-0.0189715	0.0132804	-0.0138296	-0.0155142	0.00185171	0.0514332	-0.0267915	0.0279468	-0.00998149	0.00624943	0.0241638	-0.0216542	0.00396571	0.0130287	0.0170207	-0.129988	-0.0285876	0.0178485	-0.0027581	0.0654011	-0.0082244	0.00825909	-0.00298923	0.00739003	-0.010413	-0.0165136	-0.00512231
2016-02-26	-0.00371206	-0.0346744	-0.0323633	-0.033124	0.00732527	-0.00325575	0.0058355	-8.99878e-06	-0.02622	-0.0356821	-0.0105336	-0.0154533	-0.040936	-0.0166285	0.0108503	-0.010223	-0.00410471	-0.0105948	-0.0176362	0.0506651	0.0118696	-0.0299412	0.0197135	-0.00662413	-0.0351728	0.00570639	-0.0135862	-0.0102091	-0.0268213	-0.0183695	0.0336448	-0.000694265	-0.00465534	-0.00673691	0.00828599	0.0058723	-0.00781057	-0.039267	-0.0116738	-0.0320825	-0.0412904	-0.0156987	-5.94594e-05	-0.0191459	-0.0186909	0.00749549	-0.00331305	-0.035391	0.00742964
2016-03-04	0.0656088	-0.0101913	0.031208	0.00554459	-0.0103722	0.163586	-0.0149465	-0.000939952	0.00614425	-0.010894	-0.00978444	-0.0163181	-0.00329436	-0.00454168	0.039348	0.00500602	-0.0275379	-0.00647248	-0.00736465	0.0252859	-0.00496409	0.0527178	-0.0223468	-0.00195712	0.0387847	-0.0170087	-0.000240873	0.0100424	0.0044643	0.00557107	-0.0540848	0.050331	-0.0083048	0.00138845	-0.00484887	-0.00506772	0.0712513	-0.0848239	-0.019648	-0.0257747	0.0481385	0.00682567	0.00839221	-0.0206423	0.0441598	-0.012356	0.0025454	0.010506	-0.00202953
2016-03-11	-0.00583027	0.0262719	0.0221634	6.24328e-05	-0.0160081	0.0251707	0.0211017	0.000801381	-0.0200566	-0.0259355	-0.000439296	-0.0118472	0.017406	-6.0285e-06	-0.0131937	0.0231017	0.00835009	0.0111408	-0.00614347	-0.00162068	-0.0197009	0.0267806	0.0158361	0.00754937	-0.00534067	0.0321011	-0.00153282	-0.0258105	0.00404639	0.0083087	-0.0240486	0.00177326	-0.0206598	-0.00607277	0.0111273	-0.00969857	-0.0336566	0.0208614	0.0131104	0.0260367	-0.026067	-0.0109229	0.0105113	0.0129796	-0.0168975	-0.00524753	0.0317814	-0.00693925	-0.000235434
2016-03-18	0.012763	0.00689959	-0.014744	0.00577086	0.0133002	0.0148848	-0.00591303	-0.00964169	0.0215313	0.0440498	0.0340839	-0.0508557	0.0630214	0.00915294	-0.00740768	-0.0105095	0.0023818	-0.0133648	-0.0045618	-0.0357691	-0.00498195	0.0271204	-0.0280909	-0.0151892	0.00628508	-0.0144251	-0.00208582	-0.0020087	0.0213541	0.0175414	0.0442371	0.00709424	0.0209049	-0.0255799	-0.00709408	-0.0058737	-0.00505723	0.0897118	0.0506214	0.0183505	0.0167005	-0.0251921	0.020111	-0.0187558	0.0332254	-0.0355472	0.0490276	0.0117381	0.000631333
2016-03-25	0.00430779	-0.027898	-0.00450535	0.00492441	0.00671741	-0.00154048	-0.000309364	-0.0065435	0.00531605	0.01482	0.0338982	0.00829896	-0.0149843	-0.00355421	-0.00107835	-0.0115153	-0.0249106	-0.0168125	-0.0128992	0.0536518	-0.000544116	-0.036008	0.0108208	0.00274676	0.0233798	-0.00659861	0.00428986	0.0177332	0.00624375	0.00801418	-0.0176643	-0.0160253	0.00647727	0.00540714	-0.00131152	0.00699388	-0.00687471	0.0956849	0.0171933	0.00824778	-0.00644834	0.0110089	0.00062276	-0.00985244	-0.00691246	0.0272773	-0.012141	-0.0127534	0.00293262
2016-04-01	0.00187716	0.0316244	-0.0124082	0.0109136	0.00126555	0.0442017	0.0116152	0.00374607	0.0201482	0.0245317	-0.000212275	0.00488792	0.0198076	0.00573302	-4.51801e-05	-0.00994096	0.00176617	0.00746737	0.00241829	0.0238375	0.0131347	0.0466159	-0.00352395	-0.00795674	-0.00606776	-0.0105138	0.0158244	-0.0374447	-0.00114695	-0.00525516	0.0739946	0.0470156	0.00532852	0.0189569	-0.000252963	-0.0250096	0.00893365	0.142135	-0.0244626	0.0369267	0.0159296	0.0380705	-0.0131387	0.022717	0.00969617	-0.000120273	0.0165714	-0.0113458	0.00635765
2016-04-08	0.0105623	-0.0123975	-0.0201583	-0.00773053	0.00335896	-0.0181567	0.00472858	0.0149624	-0.0228382	0.00188708	0.0077014	0.00521447	-0.00690208	-0.00145979	-0.000710516	-0.00419507	0.0117382	-0.00209161	0.00347548	-0.00910334	0.0197467	-0.000304171	-0.032216	0.00387506	-0.0179265	0.00188404	0.00614699	0.0270505	0.0040794	0.0132179	-0.00867169	-0.00214009	-0.0437308	-0.0130952	0.0033954	0.00318425	-0.000603738	0.039211	-0.00260558	-0.0241372	0.00280557	0.00196611	0.0237874	0.0224046	0.0124269	-0.0368675	-0.00391412	-0.00977603	-0.00736957
2016-04-15	0.0189804	-0.0107536	0.0258399	0.0138503	-0.00435985	0.0160414	-0.00813833	-0.00474225	0.0243298	-0.00792163	-0.0169451	0.0157003	-0.016085	-0.00743424	-0.0149349	-0.00499328	-0.0128017	0.00473686	0.0046123	-0.0218047	0.00869901	0.011393	-0.0212756	-0.0053948	0.0202021	-0.00507737	-0.00660667	0.0297525	-0.000133914	0.00190782	-0.0141642	0.0136588	-0.0116418	-0.00320297	-0.00828405	-0.00773991	0.0239093	-0.0495814	0.00674289	-0.0450034	0.00561429	0.000740561	-0.0315329	-0.0127477	-0.00059437	-0.0409188	0.0142833	0.012636	-0.00259871
2016-04-22	0.022219	-0.00113432	-0.0101242	0.000448354	-0.00128861	-0.0408343	0.00331737	-0.0175068	-0.0114317	-0.031588	-0.00601326	0.00223043	0.0108095	0.00783647	0.0119668	0.0200873	-0.0207911	-0.00349397	-0.0133281	0.0461368	-0.00304556	-0.0316243	0.00331715	-0.00848736	-0.0222562	-0.00596045	-0.0147595	-0.00701379	-0.0195408	-0.0117788	-0.0797635	-0.0167589	0.00477195	-0.0124921	-0.00560392	-0.00530561	-0.00529388	-0.0249268	-0.0405876	-0.0592557	0.00722083	0.0225414	-0.000525289	-0.0109341	-0.0232842	-0.00207116	0.0138793	-0.0227251	0.00346555
2016-04-29	-0.0273264	0.00772375	-0.00182269	-0.015332	-0.0357041	0.0595251	0.016808	0.0235998	0.00959944	0.00780998	0.00829242	0.00107346	0.0289015	0.00256973	0.0134079	0.0110654	0.0120858	0.00534658	0.010323	0.00229949	-0.00571779	0.011094	-0.0135782	-0.0058303	-0.000107059	0.0213073	0.0190137	-0.0132339	0.00186977	-0.0159681	0.0416932	0.00572862	0.0276907	-0.0239233	-0.00351481	0.0426086	0.000765078	0.177642	-0.0226119	-0.000535262	0.00549216	-0.0197541	0.0325594	0.00176979	-0.0265034	0.0215958	-0.00548041	0.0081915	-0.00430141
2016-05-06	-0.00714609	-0.0237263	0.00364474	0.00450376	0.00364491	-0.00299113	-0.0221388	-0.0142808	0.00999703	-0.00368492	-0.0429989	-0.0388206	-0.0343619	0.00711133	0.0105536	-0.00969135	-0.00123486	-0.00128876	-0.000852646	0.0710499	-0.0174001	-0.027045	-0.00507407	-0.0142819	0.0107753	-0.00460371	-0.0146975	0.00602595	0.00702771	-0.00531379	-0.0254497	0.0132114	-0.0270037	-0.0234599	0.00156028	-0.00145044	0.0192015	0.053173	-0.00535086	0.00388752	0.00589327	-0.0229094	-0.0102576	-0.0145949	-0.013546	0.0155639	-0.0974365	-0.012035	0.00987131
2016-05-13	-0.0414164	-0.0279742	0.00293024	0.00932198	0.000135062	-0.000153055	0.00536368	0.0187112	-0.0358138	-0.000773404	0.0540845	-0.033045	0.0151044	0.0126761	-0.00726079	0.00456257	-0.00710813	0.00462876	0.00182153	0.0238317	-0.0183	-0.00711138	0.0169949	-0.00281852	0.0019686	-0.0120949	-0.000534261	0.00152478	-0.0118864	-0.0194068	0.018478	-0.0358639	-0.000216348	-0.0215423	-0.00115894	0.0167441	-0.00212469	0.0134427	0.076447	-0.0242723	-0.0345443	0.0234651	0.0267485	0.00121007	-0.00818335	-0.0246814	-0.0211816	-0.0148111	-0.00250243
2016-05-20	-0.00841537	-0.022215	-0.00507874	-0.00440056	-0.00458027	-0.0546603	-0.00746414	-0.0099724	-0.0165063	-0.00829898	-0.0665806	0.0281155	-0.0130575	-0.00934042	0.0018399	-0.00339911	-0.00222029	-0.0012369	0.00749277	0.00774889	0.00368925	-0.0191806	0.0123593	-0.0253125	-0.0203266	-0.00828617	0.0127897	-0.00503451	-0.0276769	0.0204206	0.0509531	0.000164291	-0.0148966	0.00765999	-0.00363194	-0.00847596	-0.0221096	-0.0241057	-0.0312106	-0.0365079	0.00701107	-0.00987089	-0.0206248	-0.00409013	-0.0185752	-0.00793829	-0.0202271	-0.00636945	0.00414712
2016-05-27	-0.0177084	0.00930239	-0.0202805	0.00982201	-0.00608112	-0.0596346	0.00448851	0.00624544	-0.0170536	-0.016178	-0.0618141	0.0232892	-0.0251131	0.00108895	-0.00970217	0.00776252	0.00845363	0.00621031	0.000675225	-0.0735394	0.00592175	0.000281169	0.00865402	-0.00605551	0.0222244	0.00563004	-0.0150639	-0.0123079	-0.00973933	0.0218791	-0.0216701	-0.00340814	0.00429592	-0.00637984	0.00770918	-0.00376108	-0.00101409	-0.052071	0.00618739	-0.0120349	-0.00138761	-0.0248709	-0.0158231	-0.00466309	-0.00951639	-0.0105048	0.00713139	0.0142248	-6.48915e-05
2016-06-03	0.00744205	-0.00735344	0.00206839	0.0059192	-0.0131939	0.0440025	0.0101913	-0.00197756	0.00997463	0.0310278	0.0411117	-0.0166485	0.0152669	-0.00460278	0.00116031	-0.0121117	0.00784744	0.00145254	-0.0133797	0.0465662	0.0265732	0.0297117	0.00244308	0.0131296	0.0108404	-0.0215875	-0.0104506	0.0117272	0.0120018	-0.0251382	-0.0254207	0.00879074	-0.0151853	-0.0127947	-0.00212725	-0.00631167	0.0102679	0.116668	0.0313525	-0.00532266	-0.00175394	-0.0251583	-0.0158624	0.00129153	0.0261406	0.0315277	0.0187543	0.0262848	-0.00202969
2016-06-10	0.0373842	-0.0255573	0.0158233	-0.0128209	0.00873646	0.0218758	0.00793307	-0.00305489	0.0109532	0.0266286	0.0436093	0.0188364	-0.00547372	-0.0229854	-0.0193755	-0.0300027	-0.00983504	-0.0271214	-0.012629	-0.0432139	0.0167669	-0.0173023	0.00303577	0.0161849	-0.000144987	-0.0236225	-0.0168123	-0.00267646	0.0190059	0.0108737	-0.0189393	0.0251396	0.00689951	0.00557304	-0.0241629	-0.00665456	0.0262383	0.018105	0.0169563	0.00856972	-0.0140892	-0.00927557	0.0177599	-0.0243213	0.0288435	-0.00162864	-0.0158109	0.0304319	0.00170937
2016-06-17	-0.000348073	0.00985304	-0.0106588	-0.00918841	-0.00541493	0.0181699	-0.00358069	-1.77518e-05	0.00867663	-0.0137121	0.00186383	-0.00579711	0.00856779	-0.00801016	-0.031476	0.00328662	0.00044342	-0.0112165	-0.00251017	-0.0580021	-0.0318466	0.00285042	0.0028936	-0.0155884	0.0147471	0.00688113	-0.00681081	-0.0156834	-0.014938	0.00698119	0.00634429	0.00424147	0.0078863	0.00437253	-0.0155417	-0.0180617	-0.00677883	-0.0531035	0.00702006	-0.00219179	-0.00673735	0.00301393	-0.00629214	-0.00232066	0.0039425	-0.0127627	-0.00998661	-0.00296607	0.00748884
2016-06-24	0.00657147	-0.0102669	0.0204831	-0.00349963	-0.00779957	0.0472839	0.00690168	0.00438786	0.0246551	0.0362986	0.0558846	-0.0133657	0.000192067	0.00705254	0.0348602	-0.0464629	0.0582171	-0.00856112	0.00557511	-0.0387066	0.0120877	-0.0352773	-0.0226187	0.00879061	-0.00388546	-0.0377228	0.0126809	0.000900123	0.0156603	0.0262804	-0.0300646	-0.0137178	0.018495	0.0177358	0.00859617	0.015297	-0.0174458	0.0981526	0.0126468	0.0164284	-0.00511324	0.043407	0.0333423	0.0956157	0.0199518	0.0311906	0.00463713	-0.00746659	-0.00500615
2016-07-01	-0.0617361	-0.00876357	0.00056066	0.00617751	0.000266814	0.0569524	-0.0214969	-0.00011411	0.0271497	-0.0152537	-0.00597411	-0.00612572	-0.0153256	-0.0102918	-0.00345821	0.0369295	-0.0545769	0.00346534	0.00307817	-0.0059052	0.00929662	-0.00674511	-0.00756019	-0.0470847	0.00807808	0.0162274	0.0277457	0.016314	0.0245616	-0.0101358	-0.0226783	-0.0105655	0.0234222	-0.00549103	-0.0152937	0.0179401	0.0499362	0.0651187	-0.0162099	-0.0209814	0.00735176	-0.0234836	-0.00525204	-0.0699932	0.0158517	-0.00544219	0.0344584	0.0389473	-0.00401874
2016-07-08	0.00783182	-0.0172166	0.00596416	-0.0318176	0.00686454	-0.00214411	0.0110234	-0.0162341	-0.00927455	0.00572418	-0.00168974	0.0041351	-0.0107415	-0.0212156	-0.0242734	-0.00776127	-0.0184481	-0.0218927	-0.0151558	-0.0242225	0.00716248	0.0360757	0.0063448	-0.00186035	0.00624933	-0.0147979	-0.00205573	-0.0139873	-0.0113975	-0.00710469	-0.00496422	-0.0328021	-0.0293402	0.0165652	-0.017567	-0.0195037	0.0405743	0.0343448	-0.00119604	-0.0156616	-0.0121033	0.0355993	0.00580563	-0.0255546	0.00710342	0.015715	0.00279029	-0.0238927	0.0108584
2016-07-15	0.0296243	0.0467607	0.00525855	-0.017729	-0.0106714	0.0022954	-0.00437998	-0.007926	0.000252259	0.0223695	0.00591307	-0.0143685	0.0262815	0.00139562	-0.0127229	0.000895972	0.00593911	0.00352669	-0.00518522	0.0312359	0.0336312	-0.020739	-0.00499562	0.0403482	-0.00737751	-0.00475128	-0.00860074	0.00663576	0.00962173	0.0163623	-0.0136524	0.0166354	-0.00647601	-0.00396115	0.000529778	-0.0112863	-0.0303663	-0.0779463	0.0122029	-0.00583481	-0.00378036	0.0263205	0.00665007	0.00358873	-0.0134555	0.00725015	0.0200585	0.0326939	-0.00544528
2016-07-22	0.00429871	-0.00356719	-0.00534345	0.00632587	0.00490445	0.0248715	-0.000228661	-0.0061381	0.00706848	-0.00876746	-0.0100933	0.0388298	0.0219068	-0.0017036	-0.00126231	-0.00619796	0.00377653	-0.00551541	0.00495224	-0.0043766	0.0218256	0.026323	-0.00908049	-0.00686589	0.00182614	-0.0202736	0.00266956	-0.00706431	-0.0117499	0.00554808	0.0131827	-0.0179065	0.0164081	-0.0278848	0.00356088	0.00221882	0.00251954	-0.0118767	-0.00766363	0.0184472	0.000358901	-0.00913216	-0.00590397	-0.0124274	-0.00181334	0.0170819	-0.173909	-0.0221123	0.00227162
2016-07-29	-0.00187449	-0.00275412	0.0214072	0.0272228	0.00662314	0.0132326	0.00034032	-0.00465057	-0.0322467	-0.0136556	-0.0893816	0.0127303	-0.0104385	0.0231994	0.0232269	0.00333109	0.00734255	0.0239634	0.00575925	-0.00457986	-0.0110124	0.0131111	0.00278945	-0.0229659	0.0153169	0.00303133	-0.00399478	0.0139238	0.00922111	-0.0180854	-0.0115582	0.0309964	-0.0498909	-0.00800999	0.0158263	-0.0319466	0.0375694	0.10416	-0.0119425	-0.0155371	0.0400823	0.00488394	-0.00663576	0.00153275	-0.0374143	0.0236393	0.0626599	-0.0155257	-0.00589657
2016-08-05	0.0159681	-0.0159185	-0.0123543	-0.0181471	-0.00179849	0.0310556	-0.00255651	-0.00281088	0.00753579	0.00936437	0.0138117	0.0135651	-0.0480396	-0.0045539	-0.052612	-0.00758802	-0.0102527	-0.00902933	0.000206986	-0.0219119	0.00481786	-0.00399247	0.00637775	-0.000626757	0.0094498	-0.0178283	0.00843948	-0.0196334	0.00313534	0.000537694	0.0315536	0.00778445	0.00357519	0.011114	-0.00526221	-0.00215919	-0.0239732	0.0516737	-0.00177309	0.0507587	0.0198362	0.0299543	0.0292796	-0.00899892	-0.0165453	-0.0187173	-0.00131275	0.0301391	0.00516102
2016-08-12	0.00479848	0.0147665	0.00537421	0.00455842	-0.0094942	0.00282967	0.0106392	0.00967222	0.00373792	0.0430475	0.034015	-0.0268102	-0.00173325	0.0248766	-0.013661	0.00484488	0.0225783	0.00994457	-0.00986069	0.0128046	0.00480358	0.0249106	-0.00949709	-0.0161066	-0.00899317	0.00900716	-0.00895861	0.0251258	0.0130983	0.0430418	-0.0706073	-0.00358955	0.0444436	0.00840953	0.0043555	0.0295442	0.00598535	0.0232274	-0.0205503	0.0164844	0.0227367	0.0142225	-0.00376875	0.0194515	-0.0008121	0.0377682	0.0141825	-0.00341252	-0.0112648
2016-08-19	0.0300991	0.00234406	-0.0073283	0.00411282	0.0108248	-0.000684082	5.88067e-05	-0.00108374	-0.0137786	0.0271401	0.0340148	0.00686734	-0.00987404	-0.00576325	0.018146	-0.0122244	-0.0125495	-0.0101074	0.00138369	0.00630157	0.00402261	0.00970198	0.00821643	0.0260351	-0.0107336	-0.0277617	0.00304458	-0.00506702	-0.00309559	0.0266247	-0.0168381	0.0146813	0.00414274	0.00426224	-0.00112237	-0.0140562	0.0319348	0.0263494	0.0101363	-0.0259503	-0.00630092	0.0289144	0.0196511	-0.00739643	0.00191329	-0.022006	0.00913111	-0.0339006	0.00231351
2016-08-26	0.000304581	0.00771301	-0.00122803	0.0109699	-0.00936147	-0.0207013	-0.00456212	-0.0031578	-0.00444989	-0.0144457	-0.00489398	-0.0199096	-0.0261981	0.000487199	0.0107767	0.0121047	0.00894757	0.000360649	0.00596007	-0.0134519	-0.00769513	-0.00214958	-0.00314104	-0.0150172	-0.00675156	0.0201136	0.00418546	-0.0167311	-0.00949765	0.000740594	0.00108955	-0.00331524	-0.0335165	0.00297342	-0.000346691	0.00475014	0.0253675	-0.156143	0.00305084	-0.0226225	-0.0156889	-0.0486862	-0.000574323	0.00385345	-0.00276001	0.00441882	-0.0272184	0.0111719	-0.000943881
2016-09-02	0.000301898	0.0103185	-0.0360844	-0.00468176	0.00559516	0.0302512	0.00318708	0.00506136	-0.00307352	0.00657167	-0.0147869	-0.0189934	0.0155161	-0.00460152	0.00161244	0.0110777	0.00396724	0.0119269	0.0119554	0.0203135	0.00638744	0.00320677	0.00360377	-0.0186379	0.0242902	-0.00272116	0.0073789	0.010484	0.00156463	0.0189471	-0.00814417	-0.0261522	-0.00888491	-0.0139435	0.0078043	-0.00134756	0.0347281	0.0327399	-0.0221663	-0.0233453	0.00178169	-0.0339154	-0.00959758	-0.00948093	-0.0226544	-0.0101722	-0.0118867	-0.00816246	0.00137087
2016-09-09	0.0224196	0.0168863	0.0102941	0.00777075	0.00933725	-0.0265726	-0.0126831	0.00926218	-0.00116894	0.0417151	0.0249374	-0.0204949	0.0147524	0.00262611	-0.00171218	0.0247627	0.00996891	0.00462318	-0.00916143	-0.00225393	0.0484029	0.021232	-0.0137982	0.0222885	0.0124	0.00362522	-0.0115059	0.0206238	0.0235294	0.0383336	-0.0533576	-0.00251179	-0.0219045	0.0149088	-0.00655876	0.00235439	0.0186209	0.0337488	-0.0159344	0.00754639	-0.00207543	0.0222881	0.0119695	0.0192316	0.0341891	-0.0284774	0.0012212	0.0534799	-0.00940494
2016-09-16	0.0207851	-0.0137616	0.00195207	0.00389773	-0.00236528	-0.00126364	0.00305	-0.0130785	0.00145115	-0.0203891	-0.0302574	0.0207799	-0.00570871	-0.0115565	0.0104079	-0.0290135	-0.0160191	-0.0204025	-0.00732975	-0.00824235	-0.0166571	0.00121164	0.0101084	0.00177712	0.00022382	-0.0423921	0.0294365	-0.0100215	-0.0378641	0.008066	0.00613951	-0.0157827	-0.0204585	-0.00663315	-0.0157244	-0.0148834	-0.07758	-0.0150227	-0.0206987	0.00811455	-0.0325261	-0.0072712	0.00551179	-0.00693153	0.00225939	0.0353601	-0.0180071	-0.064707	0.0106433
2016-09-23	-0.0263546	0.0188658	0.019098	0.0220173	-0.00290571	0.00890616	-0.00360618	0.0106969	0.00779587	-0.0265225	-0.00864512	-0.0166337	-0.00346645	0.013883	-0.0304376	0.00844127	0.0209677	0.0155527	0.00142652	-0.00545424	-0.00846252	0.000442116	-0.00818161	-0.0196485	-0.00574552	0.00730666	-0.00526232	0.017033	0.0269048	0.00266348	0.0685431	0.0103311	0.00469743	-0.0124328	0.00983959	0.0237414	-0.00780737	-0.0246774	0.00694977	0.0142159	0.031999	-0.0430971	0.00138026	0.00537665	-0.0094971	-0.0230772	0.0495281	0.0648767	-0.00731854
2016-09-30	0.0106496	-0.00842404	0.00490416	-0.0028663	0.00113189	-0.0189321	0.00255378	-0.00542451	-0.00520516	-0.0143179	-0.000778788	0.00229907	0.00887385	-0.00480097	-0.0179586	0.000427492	-0.000488198	-0.00442393	0.00206099	-0.0260948	-0.00315869	-0.0353094	0.015115	-0.0153923	-0.0162716	-0.00252652	-0.00783515	-0.00948992	0.00185607	-0.0200173	0.056973	0.002749	-0.00276519	-0.0111394	0.000518878	0.0112415	0.0366976	-0.0258069	-0.0147663	-0.0268488	-0.00950691	0.0282367	-0.0182691	-0.00329645	0.00556986	-0.00070063	-0.0650872	-0.0386183	0.00497517
2016-10-07	0.031316	-0.0103937	-0.00421777	-0.0110736	0.0135325	0.0455871	-0.0171485	-0.00606482	0.00432465	0.0170911	-0.00969347	0.0196354	0.0522251	-0.0107878	-0.00975061	-0.0258907	0.00176537	-0.00726905	-0.0118733	0.0155242	0.0371711	0.0368346	-0.0049827	-0.0179319	0.0217244	-0.00533908	-0.01405	0.011722	-0.0060125	0.0122354	-0.0119069	0.00337408	0.0159222	0.0176137	-0.0105611	-0.0136974	-0.033825	-0.0711924	-0.00551814	0.0267098	0.0118969	0.0500732	-0.00371745	-0.00243333	-0.012148	0.0197951	0.0236321	0.00598379	0.000155679
2016-10-14	-0.00538192	0.0265995	0.0158158	0.0164382	-0.00279876	0.0414384	0.0227031	0.00135239	0.0235476	-0.0095181	0.0167019	0.00750209	0.000784652	0.00851893	0.00962022	0.0120669	-0.0105236	0.0081545	-0.0100558	0.0161536	-0.0187864	-0.00356615	-0.00546509	0.00883244	0.00351846	0.00146531	-0.00223389	0.00050554	-0.0195328	-0.0161561	-0.0362484	0.00333576	0.0423016	-0.0137635	-0.00382114	0.0114915	-0.00790536	0.0122739	-0.00721377	-0.0229308	0.0203914	-0.0299946	0.00678914	-0.00611252	-0.0216353	-0.0249417	-0.00434437	0.00386702	0.000971402
2016-10-21	0.0030585	-0.00156314	-0.016699	-0.0124777	-0.0095174	0.0350929	0.000770817	-0.00810878	0.043604	-0.0168928	-0.0104261	-0.0110039	0.0158321	-0.00373083	0.02852	0.0160203	-0.00033641	-0.00325318	-0.00596088	0.00365671	0.00260147	0.022864	-0.000443857	-0.0179233	-0.00389745	0.00839178	-0.0279737	0.00595278	-0.00167442	-0.000973036	-0.0277254	-0.0176124	0.0267115	0.0210161	0.000408453	-0.00244061	-0.0177255	0.051657	0.0353721	-0.0271582	0.0053646	0.013216	-0.0141529	-0.00489407	-0.00685296	-0.0227989	-0.013832	0.00320774	-0.000182672
2016-10-28	-0.0133869	0.0369454	-0.0178884	-0.0499552	-0.000747511	0.00523399	-0.00725094	-0.00317049	0.0484217	0.00909666	-0.0111963	-0.00490266	-0.0183498	0.00577793	-0.0550324	0.0130429	-0.00391708	0.0108584	-0.00837157	0.002575	-0.0201158	0.0211582	-0.00864954	0.00142518	-0.00302661	0.0035249	-0.0250322	0.00617003	-0.010427	0.00532534	0.0676156	0.0051931	-0.020729	-0.000213781	0.0033595	0.00123781	0.0178439	-0.054882	-0.0420879	0.0459839	-0.0168283	-0.00750423	0.00250014	-0.0131035	-0.00331133	-0.0170624	-0.0136856	0.015949	0.0031617
2016-11-04	-0.0256219	-0.0301565	0.0107848	-0.010488	0.01245	-0.0331424	-0.0023272	0.00559108	-0.0248172	0.0207114	-0.0296036	0.0103067	0.00608482	-0.00686761	-0.0310699	-0.0125408	-0.0147577	-0.00484419	0.00425269	0.0142419	-0.00533879	0.0504456	0.00335914	-0.00114705	-0.0163363	-0.015998	0.00920187	-0.000896647	0.00122182	-0.00747391	0.0180227	0.00779654	-0.0308066	0.00477333	-0.00689503	0.00317953	-0.00240852	-0.0107556	0.00392125	-0.00677869	0.00161409	-0.0115307	-0.0227694	-0.0220798	0.00249592	-0.00758701	-0.0393987	-0.0161059	0.00143801
2016-11-11	-0.00342784	-0.0270792	-0.00814813	-0.0247362	-0.00950157	-0.125066	-0.0277885	-0.0114661	-0.0330165	-0.0661428	-0.133276	0.00534365	-0.0546607	-0.0297966	-0.0967797	-0.0832211	-0.0225008	-0.0369295	-0.0187064	-0.0185884	-0.0329059	-0.0172868	0.0237322	-0.0427112	-0.0608762	-0.0418967	0.00307762	-0.0249605	-0.0450021	-0.0220082	0.0448792	-0.000628615	-0.157288	-0.0109158	-0.0353423	-0.0347099	-0.0141182	-0.0376265	-0.0913276	-0.0419278	-0.0622485	0.0496257	-0.0212065	-0.024117	-0.0409351	-0.0388423	-0.0352344	-0.0331776	0.0284068
2016-11-18	-0.00906574	-0.0391402	-0.0348962	-0.0363433	0.000894592	0.00839412	0.0139431	-0.0104692	-0.00965184	-0.004944	-0.0162074	0.00530618	-0.0655626	-0.0224582	-0.0118895	-0.0316877	-0.0362613	-0.0206826	-0.0130736	0.00516793	-0.0101759	-0.0447192	-0.0155244	-0.0364907	-0.0372013	-0.0729736	-0.0132677	-0.00666844	-0.0226919	-0.00326023	-0.0167579	-0.0184303	-0.0187877	-0.0264379	-0.0117996	-0.0237142	0.0119764	-0.0800461	-0.030844	-0.0950441	0.00422441	-0.00312256	0.0204512	-0.00695655	-0.00705617	-0.042219	-0.0500674	-0.0193685	0.0117064
2016-11-25	-0.0368543	0.00609727	0.0234694	0.0146949	-0.0182169	-0.0100056	-0.00343746	-0.0100043	-0.00754835	0.0253489	-0.0169033	0.00062631	0.00403463	-0.00812347	-0.0032505	-0.00364795	0.00656022	-0.006099	0.00674328	0.00937383	-0.0174114	-0.0146839	-0.0142903	0.0133908	0.000530089	-0.000694541	-0.000257841	-0.00935607	-0.00451518	-0.0240916	-0.0219725	0.0212832	-0.015163	-0.0105552	0.00621927	0.00440025	-0.00966857	-0.0329203	-0.0443785	0.0330854	-0.00775144	-0.010638	-0.00519963	-8.98305e-05	0.00682387	0.00155211	-0.0406295	-0.00375179	0.00229882
2016-12-02	0.0334439	-0.00817473	-0.0176142	-0.0108012	0.00340805	-0.0410553	0.00952983	0.00358455	0.0350137	-0.0160933	0.0267005	0.0210636	0.00210169	-0.00446543	0.0353559	-0.0009101	-0.0103772	0.00478878	-0.000290801	0.00165373	-0.0074057	-0.0109319	-0.0111689	0.0100158	0.0160967	0.0504836	0.0127331	0.0074043	0.0105188	0.00336952	-0.0347036	0.0045937	-0.0130627	-0.0107443	-0.00910222	0.00989666	0.0254925	0.0473255	0.00610292	-0.0188583	-0.00130135	0.0374484	0.00835524	-0.00899495	0.0250409	-0.00162126	-0.0182569	0.0144421	-0.000503504
2016-12-09	0.00677681	-0.0117363	-0.0168674	-0.0151397	0.00716706	-0.00322482	-0.00145661	0.0017935	0.0268262	-0.0401808	0.00157688	-0.0120994	-0.0427304	0.0106404	0.00544321	-0.00446519	0.00436698	0.00369441	-0.0144614	-0.0116672	-0.0364355	0.000966787	-0.000378147	-0.0349008	0.000158812	0.00574141	-0.0120507	-0.0185794	-0.0103614	-0.0199334	0.0485988	0.00383773	0.00200851	0.0109145	-0.00766888	-0.00754431	-0.0117934	-0.0352281	-0.00384989	0.0324187	0.0378767	0.000399624	0.0317628	0.0114068	-0.0367001	-0.0292779	0.000957692	0.0109159	0.00461508
2016-12-16	-0.0232555	0.0340306	-0.00842038	-0.00211914	-0.00906449	-0.0130557	-0.00454344	0.00185732	-0.0359657	-0.0223102	0.0323439	-0.00470166	-0.000651211	0.0149759	0.0210181	0.0231005	0.0136082	0.00748533	0.00772605	-0.00974362	-0.0267834	0.0464607	-0.000514819	0.00114025	-0.0132504	0.0379408	0.000696752	0.00653564	0.00045272	-0.0217734	-0.0174945	0.00266936	-0.014986	-0.0278048	0.0123067	-0.0124871	-0.0265655	-0.0518923	-0.00256374	0.0160251	-0.0151106	0.0360469	0.0344358	0.00239047	-0.00409762	-0.00192208	0.0281849	-0.0172227	0.00223822
2016-12-23	-0.0233871	-0.00910129	0.000993806	0.00313645	-0.00717981	0.0277597	-0.00993827	0.00141306	-0.0359862	-0.0358172	-0.012998	-0.00198665	0.000305584	0.00622518	-0.00064641	0.00089035	0.00900749	0.00622706	-0.00702475	-0.00460966	-0.0193381	-0.00349008	-0.00617408	0.00811136	-0.0289854	0.0146803	-0.0111478	-0.00477128	-0.017086	-0.0144062	0.013325	0.0114821	-0.0137083	-0.0121565	0.00700816	-0.00144286	0.0210614	0.0276873	-0.0397872	-0.00213386	-0.00226845	-0.0513529	-0.00849399	-0.000312454	-0.0288257	-0.00318944	-0.00501601	-0.0541518	0.00162582
2016-12-30	0.0345453	-0.00014539	0.0168695	0.0176382	0.00215011	0.0480257	0.0025271	0.00677404	0.0379068	0.0167695	0.0313298	-0.0201983	0.0289691	0.0132861	0.0100177	0.0147828	0.00382283	0.0171663	0.0177554	0.0419628	0.0116785	0.0192566	-0.00411461	-0.0207551	0.0264403	0.00812052	0.0285737	-0.00626478	0.0122243	0.0253906	-0.015242	0.00694982	0.00943224	0.00992886	0.0124729	0.0159056	-0.024795	0.0687246	0.0459187	0.0210803	0.0200931	0.0420773	0.0453007	0.0111147	0.00726613	0.0260204	0.0193636	0.020816	-0.0115373
2017-01-06	0.00567309	0.0262913	0.00622385	-0.00857806	0.0137674	0.00725237	0.0151219	3.50243e-06	0.00426936	-0.00189773	0.0200724	0.0272299	-0.0132021	-0.0106523	0.000784142	-0.00833998	-0.00062091	-0.0105589	-0.0132765	-0.0110819	0.00761926	0.0235765	-0.00602603	0.00312038	-0.0159661	-0.0164761	-0.0136993	-0.00359843	-0.00624395	0.0145892	-0.00352827	-0.00894422	-0.0464187	0.00303656	-0.00322234	0.016637	-0.00615403	0.0875017	0.0476353	0.0166153	0.0359928	0.0346575	-0.00649117	-0.00822004	0.00483399	0.00740572	-0.0779465	0.0224202	0.00171917
2017-01-13	0.00378956	0.00240469	0.0146623	0.00396774	0.000350753	0.0206834	0.00586843	0.0150497	0.0219697	0.0213273	-0.00702694	-0.00771284	0.0172305	0.00896153	0.00174816	0.00986683	-0.00480154	0.0100243	0.0132403	-0.030022	0.0233422	0.0230545	0.00281699	0.00753137	0.0135104	0.00269338	0.00150123	0.00636361	0.0299247	0.010092	0.00476926	0.00826825	-0.0138482	0.0161606	0.00363903	0.00863444	0.0157085	0.0027714	-0.00514353	0.0166964	0.0135911	0.000591661	-0.0233149	0.0120498	0.0284576	0.0110377	0.0241716	-0.00966419	-0.0047401
2017-01-20	0.00440591	0.00935418	0.00392907	-0.0106898	0.00423989	0.0220486	-0.0105544	-0.00699685	0.0187631	0.00417054	0.00634839	0.0255367	0.0049791	0.00636566	-0.00155067	-0.00475608	0.0172689	-0.00165591	-0.00286125	-0.0150337	0.0132665	0.00103967	-0.00377033	0.0049125	-0.000539224	0.00580369	-0.0122431	-0.00626164	-0.00178911	0.00116063	0.00204601	0.00334853	-0.0011606	0.00783667	0.00475387	0.00941535	0.0115913	-0.00815297	-0.0110683	0.00769196	-0.00517838	0.0276234	-0.0225882	0.00735984	0.00769183	-0.00333936	0.0209254	0.00277899	0.00155963
2017-01-27	-0.0300518	-0.00347336	-0.00279188	-0.00344903	0.00923845	-0.00197601	0.00490122	0.011505	-0.00277817	-0.016221	-0.0141122	-0.0169754	-0.00500076	0.00659335	0.0086042	0.0026276	-0.00682955	-0.00714082	0.0115364	-0.0123165	0.0159655	-0.0252584	-0.000559354	0.0256787	0.0194928	-0.00409214	0.0042667	-0.00604377	0.00505297	0.00912526	0.0984051	-0.0248493	0.0490327	0.00356308	-0.00487712	0.0104906	0.0146919	-0.0261401	0.0314244	0.0265182	-0.00180497	-0.0277735	0.0409128	0.00119919	0.00666889	0.0201657	-0.00457237	0.00381674	-0.00339946
2017-02-03	-0.0134511	0.00624544	-0.000382046	-0.00301218	0.0109171	-0.00485458	-0.000401804	-0.00126986	0.0182024	-0.0142076	0.0215557	-0.0194674	0.0128212	-0.00259458	-0.00372413	0.00679107	-0.00922194	0.00903897	-0.00164815	-0.0120244	-0.00195784	0.0109334	0.00373074	-0.0227999	0.0199481	-0.00552454	-0.00809918	0.000809183	0.0157789	-0.000472377	0.00453796	-0.0126678	0.0220832	-0.0104598	0.0110976	0.0134009	-0.00326937	0.0263344	-0.0317244	0.00741206	0.00638323	-0.079912	0.00441389	0.0207965	-0.00543572	0.0117704	0.0746454	0.00600035	-0.0027137
2017-02-10	0.00591908	8.64778e-05	0.0103627	-0.00996955	-0.000136598	0.0159866	0.00662737	-0.00902942	0.00866636	0.0547401	-0.0248387	0.00280345	0.00427491	-0.0175194	-0.0128364	-0.0299902	-0.00594099	-0.024784	0.00370853	-0.0366922	0.00269262	0.002379	-0.00203031	-0.0247034	0.00741617	-0.0229415	0.0152763	0.00367038	-0.0179486	0.00285529	0.00427025	0.0300282	-0.00101403	-0.0029964	-0.00660386	-0.0367178	-0.0434436	0.0322517	-0.0170117	0.0196153	-0.00662143	-0.00165186	-0.0110313	-0.0243844	0.00864783	0.0235065	-0.0339179	0.0100122	0.0031238
2017-02-17	0.0348214	0.00861383	0.00842311	-0.00194697	0.00769484	0.0238867	0.00118021	-0.00960752	-0.007064	-0.0164229	-0.0246426	0.000509245	0.00732432	-0.0114539	-0.0118457	-0.00378636	-0.00329074	-0.0098382	-0.00564115	-0.00738892	-0.006824	0.0134885	0.00280414	0.0255807	-0.0216816	-0.00623956	0.000437162	-0.0129664	-0.0225359	0.0127838	-0.00942439	0.0122402	-0.0246731	-0.00234637	0.00861308	-0.0106681	-0.0144677	-0.0645185	-0.0218914	-0.00248636	-0.00748481	-0.00906432	-0.0236844	-0.005098	-0.0230139	-0.0174282	0.00363543	-0.00648202	0.00386267
2017-02-24	0.00543501	-0.0186031	-0.00325639	-0.0115426	-0.00984377	0.00126868	-0.0160633	-0.00920124	-0.00500735	0.00293982	-0.0103606	-0.00274625	-0.0180832	-0.0034554	-0.0216343	-0.0142608	-0.0121148	-0.0155613	-0.00743123	0.0132464	-0.00408433	-0.0233463	0.00103242	-0.00727759	0.0240411	-0.0230169	0.0145363	0.0101426	0.0256644	0.00264674	0.0129936	-0.00812096	0.031709	-0.00303271	-0.0070004	0.0050354	0.0018146	-0.00989045	-0.00805946	0.0173632	-0.0312442	0.0145895	-0.00420406	-0.0119024	0.0227508	-0.00984249	0.0195692	0.00370452	0.000755889
2017-03-03	-0.0307577	0.0109572	-0.0223612	0.00660422	0.0123328	-0.0284952	-0.0191839	0.0127785	-0.00725487	-0.0292754	-0.0350268	0.0019413	0.010116	0.013225	0.00165791	0.0263263	0.0135417	0.0262687	-0.00133541	0.0111436	-0.00690183	-0.00814475	0.00464181	0.000456872	-0.00784869	0.0394172	-0.00673643	-0.0183029	-0.0352781	-0.00313819	-0.00859291	-0.00125496	0.0244448	-0.000470918	0.0214694	-0.0103716	-0.0101639	-0.0454674	0.00163573	0.00221974	0.0194248	-0.00677323	-0.042189	0.00552773	-0.0106689	0.00483668	-0.0225875	-0.0362365	0.00378128
2017-03-10	0.0161403	0.0334839	0.0150947	0.0114345	-0.00739078	-0.0189789	-0.00294044	0.000504834	0.00460279	0.00425249	0.00818233	-0.0073715	-0.00885166	0.00515203	0.0130491	0.0377493	0.0115356	0.0139351	-0.00199075	0.00574845	0.00745234	-0.022349	0.00259614	-0.00728771	0.0133617	0.01542	-0.0294816	0.00939328	0.0172303	0.00856239	0.0211705	-0.00539864	0.00896925	-0.00663522	0.0182079	0.00346169	-0.0384665	-0.000188886	-0.0150365	-0.0139247	0.0182743	0.00809929	-0.0352175	0.0041194	0.00336804	-0.0117862	0.0276029	-0.0145067	-0.00501938
2017-03-17	-0.0253027	-0.00545956	0.0156434	0.0212915	0.000136926	-0.00927009	-0.00333108	0.0107842	0.0180327	0.0214956	0.0274838	-0.00237618	0.00802794	0.00383374	0.0119268	0.0201124	0.0106215	-5.86505e-05	0.0200027	-0.0112207	0.00789169	0.0259928	-0.00627945	0.00384503	0.0273986	0.0165987	0.0290333	0.00218645	0.0434072	0.0143254	-0.0177074	0.0208461	0.0341837	0.00566445	0.00322462	0.0105103	-0.0187261	0.0530064	0.0202833	0.0550183	-0.0194621	-0.0292212	0.0498583	0.0158701	0.0193267	0.0247568	0.0213092	0.0444841	-0.00964406
2017-03-24	0.0175638	0.0133138	-0.00548727	-0.00732363	0.00253109	0.0101131	0.00537454	0.00592581	0.0418952	0.0174622	0.0375778	-0.0242424	0.0100526	0.0141907	0.00305926	0.0275194	0.00615327	0.0186068	0.00495234	0.00112751	0.00999461	-0.0149155	-0.0107344	-0.00268592	0.00207732	0.0183612	-0.00858864	0.0108431	0.0250401	0.0171112	0.00858326	-0.00411319	0.0366651	-0.00236877	0.00637304	-0.00500145	-0.0476219	-0.0115238	0.0105302	-0.0032505	0.0180515	-0.0223075	0.012606	0.00847708	0.0043497	0.0160089	0.019538	0.0103752	-0.0104298
2017-03-31	0.00799987	-0.0234967	0.0161075	-0.00167688	0.00636245	0.0049147	0.00592212	0.000421076	-0.0118046	-0.0147404	0.0170231	0.00110696	-0.0154558	0.00748956	0.0113871	0.00229164	-0.00236359	0.00896813	-0.000290353	0.0148511	-0.00431737	-0.0312695	0.00527935	-0.0162712	0.01618	-0.00242002	-0.00221515	-0.0178697	-0.0131879	-0.0198461	-0.0235309	0.0102773	-0.0189277	-0.00290853	-0.00454398	-0.0197454	-0.0024086	-0.0533489	0.0244011	-0.0435217	0.0361544	0.0121638	-0.0124089	-0.000596777	0.0127201	0.00190733	-0.0295232	-0.0190203	0.00485585
2017-04-07	-0.00118709	0.0318961	-0.0135321	-0.000280084	0.000969956	-0.00625818	0.00166601	-0.00621408	0.0422949	0.0122063	0.015873	-0.011016	0.0201322	-0.00590712	0.00609759	0.0101949	-0.00264475	-0.000132815	0.000639778	0.0174461	0.0124358	0.0250597	-0.000155747	0.0138397	0.0220782	-0.0132462	-0.0112768	-0.00308118	-0.0107713	0.0150214	-0.00513184	-0.0157235	0.0280211	0.00830007	-0.000473905	-0.00195954	-0.0194258	-0.00560923	0.0521765	0.0400371	-0.00256184	-0.021126	0.00820073	-0.016253	0.000143985	0.0222327	-0.00992214	0.0108022	-0.00187415
2017-04-14	0.00150651	-0.00596051	0.0303277	-0.0032099	-0.000338782	-0.0150612	0.00700239	0.00986582	0.0124686	-0.000436709	0.011862	0.0115204	0.0291449	0.00192802	0.0204266	-0.00227145	0.0154451	-0.00289449	0.0123675	-0.00357807	-0.000330989	-0.00508206	-0.0027082	-0.00751208	-0.000468835	-0.00904796	0.0135628	0.00810918	-0.000670997	0.0109888	-0.029034	-0.01538	-0.0182975	-0.00353435	0.00646282	0.0207125	-0.00195005	0.0442772	0.0102227	-0.00429249	0.00470257	-0.00301097	-0.0260618	0.011358	0.00920057	0.0193014	0.0265282	0.0168911	-0.00561679
2017-04-21	-0.00970625	-0.00386284	-0.0191343	-0.00520691	-0.00144071	0.00482305	-0.0107622	0.00287073	-0.0202906	-0.00994942	-0.0196051	-0.021339	-0.0216388	0.000249942	-0.00851834	0.00207287	0.00251705	0.00355738	-0.0103008	-0.0305905	-0.0190422	0.0258621	0.00767661	-0.00733958	-0.0209246	-0.00106071	-0.00549629	0.00539976	0.00762838	0.00647634	0.0115505	-0.00544932	-0.00225129	0.00234606	-0.00133591	-0.0348678	-0.00432521	-0.0212915	-0.0357423	0.00682729	-0.0229449	-0.0417661	0.00494938	-0.00926197	-0.0189524	-0.0240531	0.0289972	-0.0145303	0.00486334
2017-04-28	-0.0242558	0.0716062	-0.0134192	0.036205	-0.000358375	0.00269198	-0.0217681	0.0201808	-0.0472038	0.00442351	-0.0292481	-0.0290103	0.0189565	0.0293731	0.0468916	0.0349008	0.0453394	0.0460215	0.00788337	0.0522493	0.00322173	0.00463158	0.00153685	-0.00562848	0.00788003	0.0419879	-0.000497011	-0.0162871	-0.00413975	-0.0132245	0.055804	-0.00172623	-0.0184148	0.0125918	0.028399	0.0159853	-0.00473961	-0.0291374	0.0100257	0.0607307	0.0336769	-0.00300744	-0.00888074	0.0483424	-0.000799531	-0.0303825	0.0427674	0.00540216	-0.00428974
2017-05-05	0.0250802	0.0179339	-0.0379672	0.0639027	-0.0205085	0.00293577	-0.0106083	0.0187985	-0.0045827	-0.0377943	-0.00220541	-0.0106994	0.00107837	0.0237876	0.0146517	0.0381027	0.031284	0.0367529	0.00835262	0.0794237	-0.00674342	-0.00136913	0.00895997	-0.00459823	-0.00998231	0.0437739	0.0129735	-0.00263199	0.0102816	-0.00837886	0.00289009	0.0181012	-0.0118421	-0.0116824	0.0231557	0.0203056	-0.00111178	0.0374767	0.0209873	0.0077606	0.0120074	-0.0339381	-0.0326212	0.00814932	0.0146968	-0.00717534	0.000727285	-0.0119043	-0.00558441
2017-05-12	0.0118126	-0.00761953	0.00640052	-0.00584505	0.00727617	0.057159	-0.00423497	0.00112727	-0.00074212	0.0606642	0.0598387	-0.029393	0.0212396	0.003033	-0.00799747	-0.0225227	-0.0034132	-0.00352769	0.0153302	0.0278812	0.0137608	0.0501456	-0.0142625	0.0163646	0.017296	0.00414966	-0.00062127	0.00751317	0.0311158	0.0351571	-0.00792921	-0.0398884	0.0120805	0.00441391	-0.00686956	0.0325424	-0.0203123	0.0114183	0.000155397	-0.016183	4.83561e-05	0.005428	-0.0023127	0.00158293	0.023758	-0.00252628	0.00618993	0.0137416	-0.00702581
2017-05-19	-0.0162984	0.0827306	-0.00111041	-0.00470738	-0.00739712	-0.140535	0.00522739	0.0119883	-0.000531514	-0.00132148	0.0141515	0.00973107	0.0204274	0.0117364	0.0191178	0.0186447	0.0219481	0.0135979	0.0133651	0.00715785	0.00117196	0.0397327	-0.00304063	-0.0130372	-0.00797148	0.0290569	0.0188363	0.00405958	0.010402	0.0240727	-0.0167207	0.0243268	-0.0109758	0.00562578	0.00902472	0.0189039	-0.0131135	-0.0370167	-0.0127568	0.0117411	0.0261724	0.0136636	-0.00498479	-0.00520466	0.00694964	0.0074964	-0.0209042	-0.0121442	-0.00317603
2017-05-26	-0.0174295	0.0184722	-0.00578374	-0.0228965	-0.0027237	0.0249853	0.00179006	-0.00369465	0.00857799	0.0437138	0.00378682	-0.00163304	-0.00506835	-0.0133803	0.00696377	-0.00634482	0.0107028	-0.00526403	-0.0104437	0.00308307	-0.00855247	-0.00725754	-0.00187515	-0.00839254	0.00309863	-0.009675	-0.0375759	-0.000861525	0.0179025	-0.0104507	0.0196495	0.00376206	0.0243394	0.00930707	-0.00544263	-0.00578105	0.00952632	0.0117066	0.00533508	-0.00338788	-0.00520964	-0.000938608	0.00412742	0.00696494	0.00427328	0.010081	0.0198995	-0.00586079	0.00246748
2017-06-02	-0.00624051	-0.0144068	-0.0046337	0.00149138	-0.0025888	-0.0188253	-0.00417675	-0.00286749	-0.00057993	0.00741751	-0.00625238	0.0079641	0.00338557	0.00924395	0.0202439	0.00511524	-0.00286128	0.00734006	0.00410758	-0.0237284	0.00728212	0.0246389	-0.00326714	-0.0028661	0.00379567	-0.00715917	-0.0145293	0.0211052	-0.00685719	-0.0206336	-0.00376896	-0.00496136	-0.0234089	-0.00833323	-0.000765878	-0.0159033	-0.0140847	-0.0114614	0.0175983	-0.00556358	0.00707213	-0.0463325	-0.0238422	0.00643151	-0.00551475	-0.0180167	0.0355708	-0.00511004	-0.00135746
2017-06-09	0.0126717	0.00508115	-0.0156724	-0.0166716	0.00905074	-0.0317776	0.000450886	-0.0203827	0.00157602	0.0138478	-0.0146163	0.00502575	-0.00165896	-0.00687708	-0.0154407	-0.0036528	-0.00178053	-0.0121981	-0.0113822	-0.0123688	-0.00279593	-0.00687531	0.00510567	0.0234351	0.00303734	-0.00554514	-0.0205122	-0.0085273	0.00657127	0.0577447	-0.0146819	-0.00497044	0.0180845	0.013305	6.63568e-05	-0.0167501	0.0119622	0.0206827	0.0138085	-0.00470035	-0.00959761	-0.0866817	0.00034649	-0.0044338	-0.00529834	-0.0112057	0.00703941	0.0215478	0.00434512
2017-06-16	-0.0508624	-0.0323513	0.0266719	-0.00829324	-0.0112989	-0.00300764	-0.00220724	0.00173451	-0.00582431	-0.0337831	0.00820012	-0.0243982	-0.0280592	-0.00447557	0.00353536	-0.0151762	0.000860161	-0.00252593	-0.00498465	0.039588	-0.0179524	0.00258065	0.00568772	0.00656335	-0.00668645	0.000959665	-0.0141455	0.00476676	-0.00420845	-0.0187946	0.0136657	-0.00953273	0.0255345	-0.00981218	-0.0111422	-0.00131898	0.00834901	-0.0926738	-0.0257159	-0.0131367	0.0215447	0.0170257	-0.0136001	-0.00854425	-0.017753	0.00881263	0.0211044	0.00161255	0.000497041
2017-06-23	0.0126482	-0.00627707	-0.0117433	-0.0125451	0.00298871	-0.0136726	0.019486	0.000662684	0.0013608	0.0239767	-0.0277125	-0.00801972	0.00940092	-0.00579746	-0.00393498	-0.0062697	-0.00905178	0.000443748	-0.00799237	0.0244129	0.00720712	0.00772566	-0.0127788	0.0189291	-0.00492286	0.00224302	-0.00200779	0.00280486	0.00209865	0.0273694	-0.0108682	0.00933316	0.0127269	0.010657	-0.001868	0.00141986	0.00374286	0.0300218	-0.00257283	0.00749213	-0.00529993	-0.0399447	0.0258057	0.0174987	0.0156776	0.0184744	0.00662181	0.011667	-0.000409557
2017-06-30	0.00760993	0.0285858	0.00690353	-0.0127293	-0.0058968	0.015235	0.00188995	0.00279636	-0.027135	-0.00786101	-0.00636789	-0.010013	0.0161461	-0.00868636	0.00110459	-0.00923347	-0.00978562	-0.0102715	0.00790995	0.0140566	0.00335771	0.000381859	0.00496878	-0.000172737	-0.00727477	-0.0169229	0.00296308	-0.0103745	-0.00404952	0.00660803	-0.0136212	0.0202449	0.00987575	-0.0201635	-0.00873769	0.00602736	0.00916637	-0.0279794	-0.00594829	0.00196361	0.00833729	0.0194655	0.00745866	-0.00227101	-0.00907225	-0.0157195	-0.00617039	0.0151845	0.00125291
2017-07-07	0.0204453	-0.00595411	-0.00912785	0.0188895	0.00782242	-0.00510844	0.00581442	-0.00692343	0.0295943	0.017301	-0.00783307	0.0141838	0.00338785	-0.00153782	0.00344735	-0.00026743	0.0125692	-0.00227889	-0.000401625	0.00827595	-0.0201363	0.0110053	0.00419932	-0.00985809	0.0204586	0.0135751	0.00317175	-0.0208285	-0.0204576	-0.00556459	0.00169133	-0.00324937	0.00296995	0.00104503	0.00457047	0.00250572	0.00771	-0.0101005	0.00656049	-0.00792026	0.00495875	0.0335046	-0.0076988	0.00804726	-0.00930878	-0.00835585	-0.0423968	-0.0218437	0.00547131
2017-07-14	0.0381088	0.0098396	0.0237399	0.00543085	-0.0148034	0.0634393	0.0116362	-0.00124563	0.0328489	0.0369044	0.0318471	0.00461669	0.00838943	0.00358347	0.00995412	0.00434785	0.0103397	0.00209413	0.00185156	0.0150111	0.0135397	0.0121798	-0.00877412	0.00748561	0.0107215	0.00789098	-0.0014167	0.00422684	0.0159948	0.028696	-0.0179409	0.0271134	0.0413646	-0.00299976	0.00238228	0.0389284	-0.0110184	0.0221666	-0.0153114	0.0151998	0.00792243	0.0755451	0.0106116	0.00992488	0.0193858	0.0202264	0.0418911	-0.00458545	-0.00799968
2017-07-21	-0.0035895	0.00776555	0.00535382	0.00632431	0.00953545	0.00303098	0.00459739	0.00501277	0.0117489	0.00752692	-0.0225229	-0.00734769	0.0192445	-0.0135231	0.0112467	-0.0072632	-0.0281037	-0.00494354	-0.000104899	0.00227711	0.00858065	0.0050961	-0.0110119	-0.0186709	-0.0042863	-0.00188822	-0.0184781	0.0105834	0.0189057	0.0023386	0.0559436	-0.0101315	0.00306623	0.00111603	0.0118508	0.0205112	-0.00426367	0.031026	0.00268901	-0.00436705	0.0176433	-0.0728256	-0.0104155	-0.03089	0.0129548	-0.0206884	0.0117085	-0.00519755	-0.00211772
2017-07-28	0.0203206	0.0411775	-0.00109374	0.0400337	-0.0113587	-0.00525011	-0.00532509	-0.0082536	0.0123134	-0.0114013	0.0127553	0.00196585	-0.00212803	-0.000956255	0.00375328	0.010489	-0.00461965	0.00670849	0.00127076	-0.0205551	-0.00318177	0.0135962	-0.0146294	-0.00204315	0.00531777	0.0101568	0.0231615	-0.00359088	-0.0254922	0.0276319	7.88823e-05	0.00309466	-0.0200741	0.00104106	0.00984649	0.0258822	0.00263281	-0.00720504	0.00408036	0.00661353	-0.040616	0.0368135	-0.028218	-0.00113593	0.00395044	-0.00195015	0.000904275	0.0171205	-0.000364405
2017-08-04	-0.00988572	-0.00311127	-0.00964278	0.00579	-0.00793324	0.0265606	-0.0129747	0.011823	0.0136984	0.0215982	-0.0208004	-0.0148899	-0.00132838	0.0076428	-0.00528105	0.0057846	0.00157693	0.0102527	0.0107253	0.00591284	0.00258277	0.0245447	-0.00477239	-0.139641	0.0106002	0.0157077	-0.00129764	0.000930663	-0.0185154	-0.000528965	0.0507382	-0.0150721	-0.00970476	0.00655906	0.00811088	-0.000666233	0.000606359	-0.0193188	-0.0164543	0.00868914	0.0292611	-0.0277205	0.0100021	0.000707119	-0.0129575	-0.0151035	0.0155488	0.00986213	-0.0019203
2017-08-11	-0.00862592	0.000224368	0.0113531	-0.012447	0.0191268	0.0155242	8.11754e-05	-0.00743348	0.0121565	-0.0224765	0.00992556	-0.0359221	0.0248963	-0.00262372	0.0281385	-0.0114904	0.00278743	-0.0019907	-0.0017207	0.000239644	0.0127955	0.0261268	-0.00179534	-0.049998	-0.0317153	0.00479008	-0.00758868	0.0198756	-0.0241457	0.00939566	0.00591919	0.00646414	0.0112561	0.00947396	-0.00270204	0.011678	0.0096401	0.0416011	0.0316777	0.0176383	0.0146918	-0.0273102	0.00567844	0.000436793	0.0107321	0.0211546	0.0259098	-0.00212697	-0.000730774
2017-08-18	-0.00993443	-0.00753137	0.0209093	0.00550943	-0.0013799	0.0277866	0.00901785	-0.00471156	0.0185825	0.0456613	0.0176545	0.0204627	0.0101865	0.00437997	-0.0134447	0.000904065	0.00150605	0.00761936	-0.00705291	-0.00331416	-0.00522632	0.00310259	-0.00331286	0.0297017	0.0170101	0.0111221	0.010606	-0.00887712	0.0215098	0.0385221	0.00120185	0.00558714	0.0090829	0.0125838	-0.00273417	0.000909582	0.0447082	0.0217064	0.0169117	-0.0121409	-0.017269	-0.026966	0.020759	0.000482862	-0.012281	0.00877095	0.0213415	-0.0166349	-0.00556105
2017-08-25	-0.013315	0.0175325	-0.00408865	0.000433554	0.0119765	0.0213827	0.0067018	0.00419361	0.0343759	0.0389682	0.0171709	0.00160765	-0.00445932	-0.00278542	0.0122412	-0.00473404	0.00576297	-0.00308388	0.00645639	0.00300074	0.00795502	0.0274324	-0.0166937	-0.0180371	-0.0118239	-0.00925249	-0.0192461	-0.0117983	0.00697361	0.00932988	-0.00173839	-0.0129612	0.00763827	0.00758294	-0.000561616	0.0100924	-0.0538916	0.0241405	-0.000626789	0.0526507	0.00793158	-0.0144572	0.00881176	0.0115186	-7.09133e-05	-0.00326867	0.0220259	0.0238403	0.000974643
2017-09-01	0.0244269	-0.00375731	-0.00435646	0.00194337	-0.01084	-0.0032027	0.0118168	-0.0162894	0.00544173	-0.0184143	0.0248155	0.00237141	-0.0209431	-0.0147164	-0.0127197	-0.0139227	-0.00675453	-0.00868267	0.000946345	-0.0375673	0.014752	-0.0259865	-0.00260999	-0.016777	0.00401157	-0.0089158	0.0113437	-0.00767012	-0.0303916	-0.0100098	0.000572547	-0.0133973	-0.023898	0.00700499	-0.00772892	0.00807064	-0.029461	0.00153956	-0.0154271	-0.00190851	0.00986967	-0.0193272	0.0212647	-0.00209395	0.0131199	0.0257146	-0.0243897	-0.0215721	0.00414369
2017-09-08	-0.0116984	0.00418552	0.00885337	0.0234513	-0.0172276	0.0380964	0.00945009	0.0118013	-0.0167744	0.0103401	0.0297321	0.00884854	0.0177746	0.0286433	-0.00935471	-0.00169992	0.0054382	0.0157822	0.00544426	0.0170072	0.00314253	0.00906089	0.0108075	-0.00328196	-0.00824183	0.0193546	0.0154807	0.00930975	-0.00585964	-0.00357645	-0.0536324	0.00604375	-0.0110469	0.0197462	0.0107892	0.00864993	0.00893339	0.049019	0.0148912	0.0172932	-0.00835054	-0.0287849	0.0111328	0.00903266	0.0055457	0.0216533	0.0197811	0.000199718	-0.00773351
2017-09-15	-0.00660215	-0.0156331	-0.0184267	-0.00888647	0.00419901	0.00404736	-0.00651458	-0.00933283	0.0169314	-0.0210029	-0.0228502	0.00624757	0.0148879	-0.00196691	-0.0249987	-0.00191075	-0.01207	-0.000638775	-0.00754003	-0.0563765	-0.0131892	-0.0148107	-0.0026547	0.015979	-0.00355886	-0.00372507	-0.0142161	-0.0133587	0.00331855	0.0333339	0.0298264	0.0110372	-0.0156801	-0.0178894	-0.00648319	-0.00460734	-0.023473	-0.062657	-0.0103642	-0.0296501	-0.020356	-0.0113589	-0.0181186	-0.000658373	-0.0328487	0.0070882	-0.0404705	-0.0404644	0.00417729
2017-09-22	-0.00209784	0.00672908	-0.0176956	-0.0148601	-0.0163829	-0.0146855	-0.00233102	0.00027663	0.00396883	0.0190247	-0.0191746	-0.00112498	-0.00953826	-0.00170536	0.0131369	-0.0111231	-0.00346994	0.00426096	0.00474677	-0.0222312	-0.0148398	-0.0232898	-0.0078553	-0.00133106	-0.0355837	0.00259957	0.00381474	0.00230129	0.00670443	0.0166925	-0.0567784	-0.0203896	0.00715887	-0.0154339	0.00280363	0.0113819	0.0350018	-0.0148496	0.0258669	-0.011212	0.0225943	-0.00642023	-0.0127368	-0.00432473	-0.00261171	-0.028467	-0.0441751	-0.0209726	0.000309973
2017-09-29	-0.0327003	-0.0250002	-0.0173813	0.0202112	-0.0199303	-0.0312981	-0.00257569	0.00378592	-0.0145038	-0.0184856	-0.0283285	0.00648664	-0.014741	0.00272702	-0.0135269	-0.00778405	-0.00427259	-0.00274212	-0.00159036	-0.0444131	-0.0131626	-0.0568665	-0.00388478	0.00160763	-0.0337001	-0.00531932	-0.0209181	0.0012905	-0.0147077	-0.0209896	0.027011	-0.0150964	-0.0239739	-0.0203843	-0.00413497	-0.0105354	-0.0112665	-0.018422	-0.0061782	-0.0417475	-0.00635617	-0.0226264	0.00639222	-0.0031309	-0.0111108	-0.0110964	-0.0345695	-0.0291143	0.00766249
2017-10-06	0.0274505	-0.0172857	-0.00799098	0.000642918	0.0127635	0.0177719	-0.00262297	-0.00791865	0.0289728	0.0508364	0.00309397	-0.0157873	0.0103686	-0.00849474	-0.00119843	-0.031533	-0.000110303	-0.0113692	-0.00971701	-0.0188761	0.00988732	0.00987484	0.00332675	-0.0228045	0.0146498	-0.0247609	0.00420904	0.00227327	-0.00889617	0.0188345	0.0250237	-0.00375442	-0.0245842	0.00661162	-0.00431733	-0.00868223	-0.0184858	0.073343	0.0194089	0.000676078	-0.0101696	0.000131237	0.00204903	-0.000514636	0.0194916	-0.0112731	-0.0193021	0.0230119	0.00282235
2017-10-13	0.00510706	0.027981	0.0279255	0.0163342	-0.00265968	0.0127552	0.00181822	-0.00086023	0.0101338	0.000390766	-0.00698659	-0.0190149	-0.00206689	0.00601942	-0.0100196	0.0125419	-0.00172358	0.0011147	0.0104052	0.00872134	-0.00718598	0.0436737	0.00282691	-0.00160828	0.0251658	0.000621217	0.0188626	0.0152609	0.0521241	-0.0151319	0.0171641	0.0169113	-0.0398069	-0.00754724	-0.000325051	0.0179452	0.0147077	0.0426289	0.024549	0.0378814	-0.0217022	-0.000416565	0.0124504	-0.00499664	0.0196055	0.0267525	0.00353337	0.0232498	-0.00799229
2017-10-20	-0.0135494	-0.00422721	0.00217636	0.000887533	-0.00329889	-0.0218258	-0.00731456	-0.0191926	0.00431597	0.0211605	-0.0304567	-0.0641838	0.00363158	-0.00991887	0.00963624	-0.0129004	0.00592687	-0.00590129	-0.0127831	0.00805639	-0.00133004	0.00425299	-0.0132426	-0.00702768	-0.00530088	-0.00958167	-0.0183252	0.000235066	-0.00266861	0.00554696	-0.0508787	-0.0030648	-0.0177025	-0.00600189	-0.00659108	-0.00579211	-0.031221	-0.0165363	0.00389692	-0.026856	0.00178999	-0.0428792	-0.0176611	0.00522637	-0.00491212	-0.0130349	0.0169032	-0.00568726	0.0055005
2017-10-27	0.0371438	-0.0040817	-0.0158657	-0.021556	-0.00371472	-0.0104647	-0.0100943	-0.00822803	-0.012845	0.0246424	-0.0622719	0.0177111	-0.00414782	0.004691	0.0140349	-0.0160238	-0.0378147	0.00282925	-0.0010487	-0.0348143	-0.00129164	-0.00465802	0.015426	-0.0147098	0.0350523	-0.00251373	0.000448341	0.0231636	0.0192393	-0.0252491	0.0267817	-0.0177031	-0.00481465	-0.00714722	-0.00147359	-0.00683696	-0.0358929	-0.0230617	-0.0169457	-0.018794	-0.0222048	0.0233858	-0.004408	-0.0133251	0.0174829	-0.00389537	-0.0203433	-0.0159464	-0.000538429
2017-11-03	0.0134309	-0.0175147	0.0101402	0.01326	-0.0152006	-0.0380194	0.00604749	0.00683106	-0.0178845	0.0142688	-0.0459489	-0.0185179	-0.00255243	0.0162277	-0.0149633	0.0205101	-0.01287	0.00174838	-0.000280748	0.0179014	-0.00276752	-0.020277	-0.00984352	-0.0287579	0.01685	0.00777809	0.00897056	0.00842687	0.0270309	0.0290069	-0.0282572	0.02043	-0.0209435	-0.00873313	-0.00667434	0.0116292	0.0136894	0.0186415	0.0288536	-0.000405628	0.00218817	-0.00889245	-0.0159969	-0.00552376	0.00298047	0.00431738	0.025617	-0.027983	-0.00498179
2017-11-10	-0.0186562	0.0185621	0.0187137	-0.0275438	0.0162186	-0.0126356	0.0108833	-0.00827743	-0.00889431	0.0597464	0.0348212	0.0173496	0.0153869	-0.0109344	-0.0210364	-0.0171447	-0.0116958	-0.0137943	-0.00567969	-0.0197064	0.0195617	-0.0102365	-0.00128349	-0.00771883	-0.0208709	-0.00615768	-0.0161236	0.0105537	-0.0166292	0.0302192	0.0208315	-0.0135945	-0.0107236	0.00288708	-0.0212277	0.00594937	-0.0195437	-0.0374309	0.0124539	0.0129275	-0.00429738	-0.0356762	0.0191269	-0.0108879	0.0281552	-0.00889735	-0.00237976	-0.00390106	-9.51044e-05
2017-11-17	-0.0295341	-0.00325759	-0.0244501	-0.00619149	-0.00660046	0.0189866	-0.00882938	0.00859555	-0.000439768	0.00610795	0.0131256	-0.0294905	-0.00859865	0.00401141	-0.00451893	0.00651647	0.000249834	0.00216327	-0.00222985	-0.00107382	-0.00311839	0.00163006	0.00944817	0.0106927	-0.0029848	-0.00342378	0.00320327	-0.00607494	0.0228973	0.0106778	-0.00231471	-0.0201762	0.00217011	0.00791503	-0.00577385	-0.0221915	-0.013617	0.00722946	-0.0121599	0.00227064	-0.0130349	-0.014621	-0.0155881	-0.0199412	-0.0115247	0.0188711	-0.0464807	-0.00315814	0.0035859
2017-11-24	-0.0239544	0.00322766	0.00253438	0.00872383	-0.00183368	0.00771066	0.00355878	0.0111937	-0.0834702	0.0360067	0.00897673	-0.00410991	0.013625	0.00186155	-0.00443869	0.000473683	-0.000691328	0.0101916	0.0036082	0.0104778	0.0138224	0.0138106	0.00791815	0.0112904	0.00123785	0.00938076	0.00839586	-0.000333237	-0.00548865	0.00184879	-0.00785935	0.0223597	0.0159611	0.00750401	-0.00186966	0.00208024	0.022177	0.0204565	-0.00667612	0.0131556	0.0203721	-0.0149214	0.0101827	0.00505364	0.0313385	6.19512e-05	-0.0476767	-0.00728167	-0.00455873
2017-12-01	-0.0151856	0.00218975	-0.0153421	-0.0139728	-0.0245164	-0.0341719	-0.0210282	-0.0039869	-0.0326208	-0.0779962	-0.0504089	0.00857764	-0.0117586	-0.0128068	0.00561488	-0.0108524	-0.0192926	-0.0147263	-0.00874175	0.00253742	-0.0288291	-0.0679904	-0.0144081	0.00662886	-0.0237533	-0.0102585	-0.010106	-0.00379022	-0.0194711	-0.0399634	0.0120847	0.0236379	-0.0220075	-0.0301687	-0.0144003	-0.0199071	0.00578886	-0.0192257	-0.0315524	-0.0294617	-0.00980752	-0.0462005	-0.0593944	-0.0367061	-0.012419	-0.0244071	0.00248402	-0.00240668	0.0162185
2017-12-08	0.000880952	-0.0191791	-0.0213044	-0.0218222	-0.00938745	-0.0101509	-0.00801545	-0.0111785	-0.0396271	0.0309318	-0.00677909	0.00218532	-0.0126718	0.00950878	-0.0192052	0.00538783	-0.00990737	0.00333641	-0.00182282	-0.00729466	-0.0315071	-0.00779816	0.00670699	0.0133085	0.0155675	0.0150371	0.00607571	-0.00909856	-0.0117064	-0.00422052	-0.0140722	0.0154673	-0.0187436	0.00415727	-0.00304423	-0.0135352	0.00269974	-0.0479888	0.0139799	-0.0102204	-0.0210198	0.0471774	0.00590595	-0.00985776	-0.0188798	0.0108153	0.0489499	-0.0207126	0.00350373
2017-12-15	0.0258863	-0.0210744	0.0163305	-0.0151735	-0.0123541	-0.0111973	-0.00423133	-0.00126883	0.109228	-0.000899584	-0.00414922	-0.0321797	0.0158999	-0.0122197	-0.00390123	-0.0164517	0.00229618	-0.0151933	0.00524269	0.0536994	0.0112835	0.0109597	-0.00601484	0.0121151	0.0077869	-0.034067	0.00749468	-0.00611672	0.00355188	-0.00681813	-0.00451078	-0.0267449	0.00377875	0.0204298	0.000196398	-0.00865532	0.0186092	-0.0481698	2.89355e-05	0.00601465	-0.00781942	0.0464478	0.0187202	-0.0189147	0.00296656	0.00870569	-0.0151888	0.00450547	0.00207362
2017-12-22	-0.000300808	0.0289533	0.0109083	0.00425153	-0.0134947	0.001434	0.000804184	-0.00100238	0.0522131	0.0381202	0.0223678	0.0509176	0.00952236	-0.0023804	0.019559	0.00143126	0.00563926	0.0036575	0.00534338	0.0569059	0.0197618	0.00452872	-0.00292633	0.00516099	0.00495494	0.00228172	0.00801076	0.00281713	-0.0245036	0.0192281	-0.033436	0.0174822	-0.0441177	-0.0145712	-0.0040575	0.00762152	0.0141175	0.0419441	-0.0019605	0.00124239	-0.00681953	0.033575	-0.0268688	0.0125304	-0.00949315	-0.00874995	-0.00808776	-0.0180592	-0.0026281
2017-12-29	0.0162336	-0.00441586	0.00811451	0.00169735	-0.00404654	0.0169611	0.0121132	0.00985613	9.5641e-05	-0.00535811	-0.00789304	-0.0129049	0.0202597	0.000663681	0.0107105	-0.00374387	-0.00105395	0.000614431	0.0175958	-0.00177481	0.0131083	0.0209485	-0.00349336	0.0122693	0.00278934	-0.00691646	0.0179575	-0.00419244	0.035835	-0.00678156	-0.0236233	-0.00633496	0.014821	0.0108222	0.00103423	0.0142689	-0.00821359	0.0156709	0.00288139	0.0195978	-0.00591877	0.0110495	0.00391714	-0.00536082	0.0114946	0.00460849	0.0277603	0.0200085	-0.00692781
2018-01-05	0.00618745	0.00688718	-0.0045816	0.00994561	-0.00723333	0.012709	-0.000418002	-0.00532762	0.0114565	-0.0220177	0.0323233	0.0603216	0.0245521	0.00820347	-0.010944	0.0137142	0.000821034	0.00579357	-0.0136243	0.0081123	-0.00793139	-0.00306821	0.00470347	-0.0214786	-0.0204608	0.0130028	-0.0280294	0.00833459	-0.0144749	0.0219422	-0.000617076	-0.00614506	0.0212202	0.00589951	0.00723495	0.0170726	0.0238552	0.0192194	0.00348899	-0.00516577	0.0260766	0.00512791	0.0308756	0.00569029	0.0243283	0.0128575	-0.00324566	0.00248998	-0.00122613
2018-01-12	0.0372643	-0.00709135	-0.0161434	0.00750787	-0.00259933	-0.0150756	-0.0238627	-0.00538272	-0.0197057	0.021057	-0.0206149	0.0476587	-0.0088304	-0.011232	-0.0142759	-0.00405758	-0.00247993	-0.00374946	0.00652602	-0.00363348	-0.000909747	-0.0216545	0.00640452	0.0114157	-0.0129175	0.00383409	-0.0013743	6.7708e-05	-0.0256511	-0.0127919	0.0260928	0.0251287	-0.015316	-0.00248461	0.00902727	0.00283728	-0.0531809	-0.0419247	-0.025217	-0.023556	0.0130296	0.0272286	0.0106661	-0.00104935	-0.00727485	0.00656235	-0.0579129	-0.00228109	0.0067911
[truncated: 76 more rows]
[truncated: 3 more columns]
